# Supplementary material for: Identification of QTL related to anther color and hull color by RAD sequencing in a RIL population of Setaria italica
Source: BMC Genomics. 2021 Jul 20;22:556. doi: 10.1186/s12864-021-07882-x (PMC8290542; doi:10.1186/s12864-021-07882-x)
Supplement: Supplementary file 1 — Additional file 1: Table S1. Anther and hull color in Yugu18, Jigu19 and RILs. Table S2. Number of SNPs, indels and effective SNPs on nine chromosomes in two parents by aligning against reference genome. Table S3. Heterozygosity of each sample in the final variations set. Table S4. Detailed bin information. Table S5. The gene list and functional annotation of QTL related to anther color and hull color in millet. Table S6. The annovar annotation result of the SNPs and indels in QTL IRA1AC of Jigu19. Table S7. The annovar annotation result of the SNPs and indels in QTL IRA1AC of Yugu18. Table S8. The annovar annotation result of the SNPs and indels in QTL IRA2HC of Jigu19. Table S9. The annovar annotation result of the SNPs and indels in QTL IRA2HC of Yugu18. Table S10. The annovar annotation result of the SNPs and indels in QTL IRA3HC of Jigu19. Table S11. the annovar annotation result of the SNPs and indels in QTL IRA3HC of Yugu18. Table S12. The SNPs and indels located in the QTL of IRA1AC in vcf format. Table S13. The SNPs and indels located in the QTL of IRA2HC in vcf format. Table S14. The SNPs and indels located in the QTL of IRA3HC in vcf format. [file 12864_2021_7882_MOESM1_ESM.xlsx]

## Sheet: Table S1
Table S1. Anther and hull color in Yugu18, Jigu19 and the RILs.
Lines/Traits	AC19CD	AC19AY	AC18CD	AC18AY	HC19CD	HC19AY	HC18CD	HC18AY
GW1	1	1	1	1	1	1	1	1
GW3	2	2	2	2	2	2	2	2
GW4	1	1	1	1	1	1	1	1
GW5	1	1	1	1	1	1	1	1
GW7	2	2	2	2	2	2	2	2
GW9	2	2	2	2	2	2	2	2
GW10	2	2	2	2	2	2	2	2
GW12	1	1	1	1	2	2	2	2
GW13	1	1	1	1	1	1	1	1
GW14	1	1	1	1	1	1	1	1
GW16	2	2	2	2	1	1	1	1
GW17	1	1	1	1	2	2	2	2
GW18	1	1	1	1	2	2	2	2
GW19	2	2	2	2	2	2	2	2
GW20	2	2	2	2	1	1	1	1
GW21	2	2	2	2	1	1	1	1
GW22	2	2	2	2	2	2	2	2
GW23	2	2	2	2	2	2	2	2
GW24	2	2	2	2	1	1	1	1
GW25	1	1	1	1	2	2	2	2
GW26	2	2	2	2	2	2	2	2
GW28	2	2	2	2	2	2	2	2
GW29	1	1	1	1	2	2	2	2
GW30	1	1	1	1	1	1	1	1
GW31	2	2	2	2	1	1	1	1
GW32	2	2	2	2	1	1	1	1
GW33	1	1	1	1	1	1	1	1
GW34	2	2	2	2	1	1	1	1
GW35	2	2	2	2	1	1	1	1
GW36	2	2	2	2	1	1	1	1
GW37	2	2	2	2	2	2	2	2
GW38	1	1	1	1	1	1	1	1
GW39	2	2	2	2	1	1	1	1
GW40	1	1	1	1	1	1	1	1
GW41	2	2	2	2	1	1	1	1
GW42	1	1	1	1	1	1	1	1
GW43	2	2	2	2	1	1	1	1
GW44	1	1	1	1	1	1	1	1
GW46	2	2	2	2	1	1	1	1
GW47	1	1	1	1	1	1	1	1
GW48	2	2	2	2	2	2	2	2
GW49	1	1	1	1	2	2	2	2
GW50	2	2	2	2	2	2	2	2
GW51	1	1	1	1	1	1	1	1
GW52	2	2	2	2	1	1	1	1
GW53	2	2	2	2	1	1	1	1
GW54	1	1	1	1	1	1	1	1
GW55	2	2	2	2	1	1	1	1
GW56	2	2	2	2	1	1	1	1
GW57	2	2	2	2	2	2	2	2
GW58	2	2	2	2	2	2	2	2
GW60	2	2	2	2	1	1	2	2
GW61	1	1	1	1	2	2	2	2
GW62	1	1	1	1	2	2	2	2
GW63	1	1	1	1	1	1	1	1
GW64	1	1	1	1	1	1	1	1
GW65	1	1	1	1	2	2	2	2
GW66	1	1	1	1	1	1	1	1
GW67	1	1	1	1	1	1	1	1
GW68	1	1	1	1	1	1	1	1
GW69	1	1	1	1	2	2	2	2
GW70	1	1	1	1	1	1	1	1
GW71	2	2	2	2	2	2	2	2
GW72	2	2	2	2	2	2	2	2
GW73	1	1	1	1	2	2	2	2
GW74	1	1	1	1	2	2	2	2
GW76	1	1	1	1	1	1	1	1
GW77	2	2	2	2	1	1	1	1
GW78	2	2	2	2	1	1	1	1
GW79	1	1	2	2	1	1	1	1
GW80	2	2	2	2	1	1	1	1
GW81	2	2	2	2	2	2	2	2
GW83	1	1	1	1	2	2	2	2
GW84	1	1	1	1	1	1	1	1
GW85	1	1	1	2	2	2	1	1
GW86	2	2	1	1	1	1	2	2
GW87	2	2	2	2	1	1	1	1
GW89	2	2	2	2	1	1	1	1
GW90	2	2	2	2	1	1	1	1
GW91	2	2	2	2	1	1	1	1
GW92	2	2	2	2	2	2	2	2
GW93	2	2	2	2	2	2	2	2
GW94	1	1	1	1	2	2	2	2
GW95	1	1	1	1	2	2	2	2
GW96	1	1	1	1	1	1	1	1
GW98	2	2	2	2	1	1	1	1
GW99	1	1	1	1	2	2	2	2
GW100	1	1	1	1	2	2	2	2
GW101	1	1	1	1	1	1	1	1
GW102	1	1	1	1	2	2	2	2
GW103	1	1	1	1	2	2	2	2
GW104	2	2	2	2	1	1	1	1
GW105	1	1	1	1	1	1	2	2
GW106	1	1	1	1	1	1	1	1
GW107	2	2	2	2	1	1	1	1
GW108	2	2	2	2	1	1	1	1
GW109	2	2	2	2	1	1	1	1
GW110	2	2	2	2	1	1	1	1
GW111	2	2	2	2	1	1	1	1
GW112	2	2	2	2	1	1	1	1
GW113	2	2	2	2	2	2	2	2
GW114	2	2	2	2	1	1	1	1
GW115	1	1	1	1	2	2	2	2
GW116	1	1	1	1	2	2	2	2
GW117	2	2	2	2	1	1	1	1
GW118	2	2	2	2	1	1	1	1
GW119	1	1	1	1	2	2	2	2
GW120	1	1	1	1	1	1	1	1
GW121	1	1	1	1	2	2	2	2
GW122	1	1	1	1	2	2	1	1
GW123	1	1	1	1	1	1	1	1
GW124	1	1	1	1	2	2	2	2
GW125	1	1	1	1	2	2	2	2
GW127	2	2	2	2	2	2	2	2
GW128	1	1	1	1	2	2	2	2
GW129	2	2	2	2	2	2	2	2
GW130	2	2	2	2	2	2	2	2
GW131	1	1	1	1	1	1	1	1
GW132	1	1	1	1	1	1	1	1
GW133	2	2	2	2	2	2	2	2
GW134	2	2	2	2	1	2	2	2
GW135	1	1	1	1	2	2	2	2
GW136	2	2	2	2	2	2	2	2
GW137	2	2	2	2	1	1	1	1
GW139	1	1	1	1	1	1	1	1
GW140	2	2	2	2	2	2	2	2
GW141	1	1	1	1	2	2	2	2
GW142	1	1	1	1	2	2	2	2
GW143	2	2	2	2	2	2	2	2
GW144	1	1	1	1	2	2	2	2
GW145	1	1	1	1	2	2	2	2
GW146	1	1	2	1	2	2	2	2
GW147	2	2	2	2	2	2	1	1
GW148	2	2	2	2	2	2	2	2
GW149	1	1	1	1	1	1	1	1
GW150	1	1	1	1	2	2	2	2
GW152	2	2	2	2	2	2	2	2
GW154	1	1	1	1	1	1	1	1
GW155	1	1	1	1	1	1	1	1
GW156	1	1	1	1	1	1	1	1
GW157	2	2	2	2	1	1	1	1
GW158	2	2	2	2	1	1	1	1
GW159	1	1	1	1	2	2	2	2
GW160	1	1	1	1	1	1	1	1
GW161	1	1	1	1	1	1	1	1
GW162	1	1	1	1	1	1	1	1
GW163	1	1	1	1	2	2	2	2
GW164	2	2	2	2	2	2	2	2
GW165	1	1	1	1	1	1	1	1
GW166	1	1	1	1	1	1	1	1
GW167	1	1	1	1	1	1	1	1
GW168	2	2	2	2	1	1	1	1
GW169	1	1	1	1	2	2	2	2
GW170	1	1	1	1	2	2	2	2
GW171	1	1	1	1	2	2	2	2
GW172	2	2	2	2	1	1	1	1
GW173	2	2	2	2	1	1	1	1
GW174	1	1	1	1	1	1	1	1
GW175	2	2	2	2	1	1	1	1
GW176	1	1	1	1	2	2	2	2
GW177	1	1	1	1	2	2	2	2
GW178	1	1	1	1	1	1	1	1
GW179	2	2	2	2	1	1	1	1
GW180	2	2	2	2	2	2	2	2
GW182	2	2	2	2	1	1	1	1
GW183	1	1	1	1	2	2	2	2
GW184	2	2	2	2	1	1	1	1
GW185	2	2	2	2	1	1	1	1
GW186	2	2	2	2	1	1	1	1
GW188	1	1	1	1	1	1	1	1
GW190	2	2	2	2	1	1	1	1
GW192	2	2	2	2	1	1	1	1
GW193	2	2	2	2	1	1	1	1
GW194	2	2	2	2	2	2	2	2
GW196	2	2	2	2	1	1	1	1
GW197	1	1	1	1	2	2	2	2
GW201	1	1	1	1	2	2	2	2
GW202	2	2	2	2	1	1	1	1
GW203	1	1	1	1	2	2	2	2
GW204	2	2	2	2	2	2	2	2
GW205	2	2	2	2	2	2	2	2
GW206	2	2	2	2	2	2	2	2
GW207	1	1	1	1	1	1	1	1
GW208	1	1	1	1	2	2	1	1
GW209	1	1	1	1	1	1	1	1
GW210	2	2	2	2	2	2	2	2
GW211	1	1	1	1	2	2	2	2
GW212	1	1	1	1	1	1	1	1
GW214	2	2	2	2	1	1	1	1
GW215	1	1	1	1	1	1	1	1
GW216	2	2	2	2	1	1	1	1
GW217	1	1	1	1	2	2	2	2
GW218	1	1	1	1	1	1	1	1
GW219	1	1	1	1	1	1	1	1
GW220	2	2	2	2	2	2	2	2
GW221	1	1	1	1	1	1	1	1
GW222	2	2	2	2	2	2	2	2
GW223	2	2	2	2	2	2	2	2
GW224	2	2	2	2	1	1	1	1
GW225	2	2	2	2	2	2	2	2
GW226	2	2	2	2	1	1	1	1
GW227	1	1	1	1	2	2	2	2
GW228	1	1	1	1	1	1	1	1
GW229	1	1	1	1	2	2	2	2
GW230	1	1	1	1	2	2	2	2
GW231	2	2	2	2	2	2	2	2
GW232	2	2	2	2	2	2	2	2
GW233	2	2	2	2	1	1	1	1
GW234	2	2	2	2	1	1	1	1
GW235	1	1	1	1	2	2	2	2
GW236	1	1	1	1	2	2	2	2
GW237	2	2	2	2	2	2	2	2
GW238	1	1	1	1	1	1	1	1
GW239	2	2	2	2	1	1	1	1
GW240	2	2	2	2	1	1	1	1
GW241	1	1	1	1	2	2	2	2
GW242	1	1	1	1	2	2	2	2
GW243	2	2	2	2	2	2	2	2
GW244	2	2	2	2	2	2	2	2
GW245	1	1	1	1	1	1	1	1
GW246	1	1	1	1	1	1	1	1
GW247	2	2	2	2	1	1	1	1
GW248	2	2	2	2	1	1	1	1
GW249	1	1	1	1	2	2	2	2
GW250	1	1	2	1	1	1	1	1
GW251	2	2	2	2	1	1	1	1
GW255	2	2	2	2	2	2	2	2
GW256	1	1	1	1	2	2	1	1
GW257	1	1	1	1	1	1	1	1
GW258	1	1	1	1	1	1	1	1
GW259	2	2	2	2	2	2	2	2
GW260	1	1	1	1	1	1	1	1
GW261	2	2	2	2	1	1	1	1
GW262	2	2	2	2	2	2	2	2
GW263	2	2	2	2	2	2	2	2
GW264	1	1	2	2	2	2	2	2
GW265	2	2	2	2	2	2	2	2
GW266	2	2	2	2	2	2	2	2
GW267	1	1	1	1	1	1	1	1
GW268	1	1	1	1	1	1	1	1
GW269	1	1	1	1	1	1	1	1
GW270	1	1	1	1	1	1	1	1
GW271	2	2	2	2	1	1	1	1
GW272	2	2	2	2	1	1	1	1
GW273	1	1	1	1	1	1	1	1
GW274	2	2	2	2	2	2	2	2
GW275	2	2	2	2	2	2	2	2
GW276	1	1	1	1	2	2	2	2
GW277	2	2	2	2	2	2	2	2
GW278	2	2	2	2	2	2	2	2
GW279	1	1	1	1	1	1	1	1
GW280	1	1	1	1	2	2	2	2
GW281	1	1	1	1	2	2	2	2
GW282	2	2	2	2	1	1	1	1
GW283	1	1	1	1	2	2	2	2
GW284	2	2	2	2	1	1	1	1
GW285	2	2	2	2	2	2	2	2
GW286	1	1	1	1	1	1	1	1
GW287	1	1	1	1	1	1	1	1
GW288	2	2	2	2	2	2	2	2
GW289	2	2	2	2	1	1	1	1
GW290	1	1	1	1	2	2	2	2
GW291	2	2	2	2	1	1	1	1
GW292	2	2	2	2	2	2	2	2
GW293	2	2	2	2	2	2	2	2
GW294	1	1	1	1	2	2	2	2
GW295	2	2	2	2	2	2	2	2
GW296	2	2	2	2	2	2	2	2
GW297	2	2	2	2	2	2	2	2
GW298	2	2	2	2	2	2	1	1
GW299	2	2	2	2	1	1	1	1
GW300	2	2	2	2	1	1	1	1
GW301	2	2	2	2	2	2	2	2
GW302	2	2	2	2	1	1	1	1
GW303	1	1	1	1	1	1	1	1
GW304	1	1	1	1	1	1	1	1
GW305	1	1	2	2	2	2	2	2
GW306	2	2	2	2	1	1	2	2
GW307	2	2	2	2	1	1	1	1
GW308	1	1	1	1	1	1	1	1
GW309	2	2	2	2	2	2	1	1
GW310	2	2	2	2	1	1	1	1
GW311	1	1	1	1	2	2	2	2
GW312	1	1	1	1	2	2	2	2
GW313	1	1	1	1	2	2	2	2
GW315	2	2	2	2	2	2	2	2
GW317	1	1	1	1	2	2	2	2
GW318	2	2	2	2	1	1	1	1
GW319	1	1	1	1	2	2	2	2
GW320	1	1	1	1	2	2	2	2
GW321	1	1	1	1	1	1	1	1
GW322	2	2	2	2	1	1	1	1
GW323	1	1	1	1	2	2	2	2
GW324	1	1	1	1	1	1	1	1
GW325	1	1	1	1	1	1	1	1
GW327	1	1	1	1	1	1	1	1
GW328	1	1	1	1	2	2	2	2
GW329	2	2	2	2	1	1	1	1
GW330	2	2	2	2	1	1	1	1
GW331	1	1	1	1	2	2	2	2
GW332	2	2	2	2	1	1	1	1
GW333	2	2	2	2	2	2	2	2
GW334	2	2	2	2	2	2	2	2
GW335	2	2	2	2	1	1	1	1
GW336	1	1	1	1	1	1	1	1
GW337	1	1	1	1	2	2	2	2
GW338	1	1	1	1	2	2	2	2
GW339	1	1	1	1	2	2	2	2
GW340	1	1	1	1	2	2	2	2
GW341	2	2	2	2	1	1	1	1
GW342	1	1	1	1	1	1	1	1
GW343	1	1	1	1	1	1	1	1
GW344	1	1	1	1	2	2	2	2
GW345	2	2	2	2	1	1	1	1
GW346	1	1	1	1	2	2	2	2
GW347	2	2	2	2	1	1	1	1
GW350	1	1	1	1	2	2	2	2
GW351	2	2	2	2	2	2	2	2
GW352	1	1	1	1	1	1	1	1
GW353	2	2	2	2	1	1	1	1
GW354	2	2	2	2	2	2	2	2
GW356	1	1	1	1	2	2	2	2
GW357	1	1	1	1	2	2	2	2
GW358	1	1	1	1	2	2	2	2
GW359	2	2	2	2	2	2	2	2
GW361	1	1	1	1	2	2	2	2
GW362	1	1	1	1	1	1	1	1
GW363	2	2	2	2	2	2	2	2
GW364	2	2	2	2	2	2	2	2
GW365	1	1	1	1	2	2	2	2
GW366	2	2	2	2	1	1	1	1
GW369	2	2	2	2	2	2	2	2
GW370	1	1	1	1	1	1	1	1
GW371	1	1	1	1	1	1	1	1
GW372	2	2	2	2	2	2	2	2
GW373	1	1	1	1	2	2	2	2
GW375	2	2	1	2	1	1	2	2
GW376	2	2	2	2	2	2	2	2
GW377	1	1	1	1	2	2	2	2
GW378	2	2	2	2	2	2	2	2
GW380	1	1	1	1	2	2	2	2
GW382	2	2	2	2	1	1	1	1
GW386	1	1	1	1	1	1	1	1
GW387	2	2	2	2	2	2	2	2
GW388	2	2	2	2	2	2	2	2
GW392	1	1	1	1	1	2	1	1
GW393	2	2	2	2	1	1	1	1
GW394	2	2	2	2	1	1	1	1
GW397	1	1	1	1	1	1	1	1
GW400	1	1	1	1	1	1	1	1
GW401	1	1	1	1	2	2	2	2
GW402	2	2	2	2	2	2	2	2
GW404	1	1	1	1	2	2	2	2
GW405	2	2	2	2	2	2	2	2
GW406	2	2	2	2	2	2	2	2
GW407	1	1	1	1	1	1	1	1
GW408	2	2	2	2	1	1	1	1
GW409	2	2	2	2	1	1	1	1
GW410	1	1	1	1	2	2	2	2
GW411	1	1	1	1	2	2	2	2
GW412	1	1	1	1	2	2	2	2
GW413	2	2	2	2	2	2	2	2
GW414	2	2	2	2	1	1	1	1
GW415	1	1	1	1	2	2	2	2
GW416	1	1	1	1	2	2	2	2
GW417	2	2	2	2	2	2	2	2
GW419	2	2	2	2	2	2	2	2
GW420	2	2	2	2	2	2	2	2
GW421	1	1	1	1	1	1	1	1
GW423	2	2	2	2	1	1	1	1
GW424	2	2	2	2	2	2	2	2
GW428	2	2	2	2	2	2	2	2
GW429	1	1	2	2	2	2	2	2
GW433	1	1	1	1	1	1	1	1
GW434	2	2	2	2	2	2	2	2
GW435	2	2	2	2	2	2	2	2
GW437	2	2	2	2	1	1	1	1
GW439	1	1	1	1	2	2	2	2
GW440	1	1	1	1	1	1	1	1
GW443	1	1	1	1	1	2	2	2
GW444	2	2	2	2	2	2	2	2
GW445	1	1	1	1	1	1	1	1
GW446	2	2	2	2	1	1	1	1
GW447	1	1	1	1	1	1	1	1
GW448	1	1	1	1	2	2	2	2
GW450	1	1	1	1	2	2	2	2
GW451	2	2	2	2	2	2	2	2
GW452	2	2	2	2	2	2	2	2
GW453	1	1	1	1	2	2	2	2
GW454	2	2	2	2	2	2	2	2
GW456	2	2	2	2	1	1	1	1
GW457	1	1	1	1	2	2	2	2
GW458	1	1	1	1	2	2	2	2
GW459	1	1	1	1	2	2	2	2
GW460	1	1	1	1	2	2	2	2
GW462	2	2	2	2	1	1	1	1
GW463	1	1	1	1	1	1	1	1
GW464	2	2	2	2	2	2	2	2
GW465	2	2	2	2	2	2	2	2
GW466	1	1	1	1	1	1	1	1
Yugu18	2	2	2	2	2	2	2	2
Jigu19	1	1	1	1	1	1	1	1
Note: Anther Color(1-White;2-Yellow); Hull Color(1-Reddish brown;2-Goldenrod)

## Sheet: Table S2
Table S2. Number of SNPs, indels and effective SNPs on nine chromosomes in two parents by aligning against reference genome.
Chromosome	SNP(a)	InDel(a)	SNP(b)	InDel(b)	SNP(c)	InDel(c)
Chr1	6262	523	7088	656	836	107
Chr2	7533	791	12973	1287	4576	370
Chr3	16132	1490	20741	1930	15050	1319
Chr4	9305	821	11427	1034	1671	140
Chr5	8818	696	10394	1093	8325	736
Chr6	8059	803	8205	792	4655	573
Chr7	6566	785	8205	965	2285	247
Chr8	32601	2193	24555	2103	20141	1363
Chr9	26820	1576	8416	997	17159	882
Total	122096	9678	112004	10857	74698	5737
(a) represented Yugu18, (b) represented Jugu19 and (b) represented effective variants ( the common genetic variations between two parents, the genetic loci which were heterozygous or absent in any parent lines were removed)

## Sheet: Table S3
Table S3. Heterozygosity of each sample in the final variations set. The highlight cells indicated the samples were discarded for further analysis due to their high heterozygosity.
#Sample	n	n_hom	n_het	het(%)
GW1	39044	37375	1669	4.27
GW10	40183	40089	94	0.23
GW100	38715	34002	4713	12.17
GW101	39707	38815	892	2.25
GW102	38925	38726	199	0.51
GW103	37577	37449	128	0.34
GW104	39478	39098	380	0.96
GW105	37094	36878	216	0.58
GW106	40843	40555	288	0.71
GW107	39452	39213	239	0.61
GW108	41240	38021	3219	7.81
GW109	39147	38642	505	1.29
GW110	39062	38909	153	0.39
GW111	38571	38329	242	0.63
GW112	36919	35406	1513	4.1
GW113	42158	41936	222	0.53
GW114	41111	40538	573	1.39
GW115	39887	39443	444	1.11
GW116	40223	39936	287	0.71
GW117	40184	40110	74	0.18
GW118	41890	41763	127	0.3
GW119	39012	38838	174	0.45
GW12	39477	39223	254	0.64
GW120	38406	38202	204	0.53
GW121	40223	31609	8614	21.42
GW122	40575	33845	6730	16.59
GW123	39289	27110	12179	31
GW124	38324	35695	2629	6.86
GW125	37349	37205	144	0.39
GW127	39273	39044	229	0.58
GW128	38380	38213	167	0.44
GW129	40709	40499	210	0.52
GW13	37408	37167	241	0.64
GW130	38005	37166	839	2.21
GW131	38550	38445	105	0.27
GW132	38924	33087	5837	15
GW133	32708	32551	157	0.48
GW134	37037	35666	1371	3.7
GW135	37516	37238	278	0.74
GW136	40387	36495	3892	9.64
GW137	38359	34536	3823	9.97
GW139	39212	39141	71	0.18
GW14	41832	41733	99	0.24
GW140	38042	19670	18372	48.29
GW141	38668	38438	230	0.59
GW142	39860	39659	201	0.5
GW143	39549	38653	896	2.27
GW144	38589	38412	177	0.46
GW145	38846	36482	2364	6.09
GW146	40564	40294	270	0.67
GW147	36093	35453	640	1.77
GW148	36016	35841	175	0.49
GW149	35590	30842	4748	13.34
GW150	37854	32320	5534	14.62
GW152	38633	38475	158	0.41
GW154	41047	40946	101	0.25
GW155	42178	41828	350	0.83
GW156	35893	35207	686	1.91
GW157	32195	32122	73	0.23
GW158	37560	37085	475	1.26
GW159	36037	35768	269	0.75
GW16	39796	39310	486	1.22
GW160	39372	22931	16441	41.76
GW161	39255	39199	56	0.14
GW162	35128	34991	137	0.39
GW163	35084	34791	293	0.84
GW164	39000	32933	6067	15.56
GW165	38851	38699	152	0.39
GW166	38343	38240	103	0.27
GW167	40404	40110	294	0.73
GW168	37152	36948	204	0.55
GW169	38169	37479	690	1.81
GW17	41011	40729	282	0.69
GW170	33615	33438	177	0.53
GW171	38438	38073	365	0.95
GW172	40714	40648	66	0.16
GW173	37437	35215	2222	5.94
GW174	39106	38991	115	0.29
GW175	39128	38948	180	0.46
GW176	36114	35812	302	0.84
GW177	36892	36750	142	0.38
GW178	37659	37454	205	0.54
GW179	39878	39538	340	0.85
GW18	40763	40663	100	0.25
GW180	39745	39430	315	0.79
GW182	36887	33518	3369	9.13
GW183	38732	38492	240	0.62
GW184	38186	37818	368	0.96
GW185	39908	39780	128	0.32
GW186	38810	38574	236	0.61
GW188	36800	36243	557	1.51
GW19	40475	39544	931	2.3
GW190	39273	39159	114	0.29
GW192	39222	39068	154	0.39
GW193	35127	34398	729	2.08
GW194	38711	38329	382	0.99
GW196	39414	38996	418	1.06
GW197	37405	33438	3967	10.61
GW20	41366	41224	142	0.34
GW201	37090	35994	1096	2.95
GW202	39823	35272	4551	11.43
GW203	40050	39716	334	0.83
GW204	36428	36215	213	0.58
GW205	41062	40903	159	0.39
GW206	38151	38053	98	0.26
GW207	37575	37140	435	1.16
GW208	38486	37361	1125	2.92
GW209	36559	36439	120	0.33
GW21	41130	40996	134	0.33
GW210	38346	38148	198	0.52
GW211	42301	42149	152	0.36
GW212	37721	36883	838	2.22
GW214	39799	39713	86	0.22
GW215	39606	39489	117	0.3
GW216	39567	33274	6293	15.9
GW217	38415	38228	187	0.49
GW218	38545	36291	2254	5.85
GW219	39955	39766	189	0.47
GW22	37625	37518	107	0.28
GW220	39673	26760	12913	32.55
GW221	39062	34824	4238	10.85
GW222	39848	38638	1210	3.04
GW223	39468	39228	240	0.61
GW224	39347	37250	2097	5.33
GW225	39445	39069	376	0.95
GW226	38070	37609	461	1.21
GW227	41541	41368	173	0.42
GW228	40145	40041	104	0.26
GW229	39618	39471	147	0.37
GW23	34873	34795	78	0.22
GW230	42537	42369	168	0.39
GW231	39595	39493	102	0.26
GW232	38340	38213	127	0.33
GW233	39270	39153	117	0.3
GW234	38842	29921	8921	22.97
GW235	39112	38954	158	0.4
GW236	38845	38742	103	0.27
GW237	38672	38556	116	0.3
GW238	39205	38849	356	0.91
GW239	36524	29248	7276	19.92
GW24	37694	37511	183	0.49
GW240	40615	40419	196	0.48
GW241	39644	39273	371	0.94
GW242	40101	39910	191	0.48
GW243	40400	40105	295	0.73
GW244	40131	40036	95	0.24
GW245	39554	38824	730	1.85
GW246	40356	29913	10443	25.88
GW247	40727	33891	6836	16.78
GW248	36635	36507	128	0.35
GW249	41230	41000	230	0.56
GW25	38560	38463	97	0.25
GW250	38320	38186	134	0.35
GW251	42027	40926	1101	2.62
GW255	36908	36757	151	0.41
GW256	36776	36651	125	0.34
GW257	40389	40282	107	0.26
GW258	38650	33252	5398	13.97
GW259	41942	41854	88	0.21
GW26	40947	40754	193	0.47
GW260	35382	33594	1788	5.05
GW261	39678	33563	6115	15.41
GW262	41026	40927	99	0.24
GW263	39339	38627	712	1.81
GW264	38233	38067	166	0.43
GW265	41117	40933	184	0.45
GW266	36953	36832	121	0.33
GW267	38441	37525	916	2.38
GW268	40338	40229	109	0.27
GW269	38847	38638	209	0.54
GW270	38868	29857	9011	23.18
GW271	37628	37341	287	0.76
GW272	41149	41000	149	0.36
GW273	40394	39814	580	1.44
GW274	39197	38817	380	0.97
GW275	41132	41026	106	0.26
GW276	39864	38833	1031	2.59
GW277	36884	36729	155	0.42
GW278	39786	39403	383	0.96
GW279	39273	38984	289	0.74
GW28	34367	34195	172	0.5
GW280	39530	38874	656	1.66
GW281	36963	21980	14983	40.54
GW282	40358	40133	225	0.56
GW283	39981	39899	82	0.21
GW284	37502	37033	469	1.25
GW285	39915	39704	211	0.53
GW286	39935	39786	149	0.37
GW287	41449	41252	197	0.48
GW288	41226	40991	235	0.57
GW289	38749	25563	13186	34.03
GW29	39839	39708	131	0.33
GW290	39618	39412	206	0.52
GW291	37911	37820	91	0.24
GW292	36882	36743	139	0.38
GW293	40359	40160	199	0.49
GW294	37895	37618	277	0.73
GW295	41596	40613	983	2.36
GW296	38142	38084	58	0.15
GW297	39423	37981	1442	3.66
GW298	38394	38123	271	0.71
GW299	38910	36405	2505	6.44
GW3	38777	25768	13009	33.55
GW30	38164	38113	51	0.13
GW300	38823	38509	314	0.81
GW301	37557	37018	539	1.44
GW302	40556	40433	123	0.3
GW303	40071	39719	352	0.88
GW304	39488	39330	158	0.4
GW305	40465	40415	50	0.12
GW306	36944	36813	131	0.35
GW307	41759	41561	198	0.47
GW308	40574	40188	386	0.95
GW309	41563	41397	166	0.4
GW31	41561	41319	242	0.58
GW310	37990	37807	183	0.48
GW311	37341	36273	1068	2.86
GW312	38791	38260	531	1.37
GW313	38840	37986	854	2.2
GW315	39473	37942	1531	3.88
GW317	38342	38169	173	0.45
GW318	40010	16866	23144	57.85
GW319	38209	37452	757	1.98
GW32	40373	39275	1098	2.72
GW320	40552	40438	114	0.28
GW321	39759	38361	1398	3.52
GW322	38246	38052	194	0.51
GW323	41189	41040	149	0.36
GW324	38437	38351	86	0.22
GW325	37495	37349	146	0.39
GW327	38364	38215	149	0.39
GW328	37854	37593	261	0.69
GW329	40983	40599	384	0.94
GW33	36819	34541	2278	6.19
GW330	40473	40396	77	0.19
GW331	40570	39932	638	1.57
GW332	40273	38299	1974	4.9
GW333	41439	40832	607	1.46
GW334	39815	39620	195	0.49
GW335	35252	33609	1643	4.66
GW336	39551	39295	256	0.65
GW337	39928	39744	184	0.46
GW338	38047	37883	164	0.43
GW339	40344	40230	114	0.28
GW34	37971	37878	93	0.24
GW340	37275	37102	173	0.46
GW341	39587	39492	95	0.24
GW342	41167	40461	706	1.71
GW343	38171	38025	146	0.38
GW344	39380	39209	171	0.43
GW345	42055	41961	94	0.22
GW346	38974	38610	364	0.93
GW347	41133	40994	139	0.34
GW35	40210	39267	943	2.35
GW350	40416	37023	3393	8.4
GW351	38781	38580	201	0.52
GW352	40451	40396	55	0.14
GW353	41924	41841	83	0.2
GW354	40092	40023	69	0.17
GW356	40459	39410	1049	2.59
GW357	34246	34101	145	0.42
GW358	38867	38655	212	0.55
GW359	41168	41034	134	0.33
GW36	35254	33956	1298	3.68
GW361	36430	36386	44	0.12
GW362	40745	40608	137	0.34
GW363	39700	38136	1564	3.94
GW364	41023	40515	508	1.24
GW365	10792	10646	146	1.35
GW366	40282	39820	462	1.15
GW369	40138	39407	731	1.82
GW37	36728	26516	10212	27.8
GW370	39797	39595	202	0.51
GW371	36927	36478	449	1.22
GW372	38147	37866	281	0.74
GW373	38765	38467	298	0.77
GW375	38002	35542	2460	6.47
GW376	37133	36944	189	0.51
GW377	38460	37676	784	2.04
GW378	36778	36650	128	0.35
GW38	37830	37759	71	0.19
GW380	37409	37107	302	0.81
GW382	41893	41727	166	0.4
GW386	39155	39040	115	0.29
GW387	40242	17054	23188	57.62
GW388	34930	32636	2294	6.57
GW39	40267	39713	554	1.38
GW392	38724	30165	8559	22.1
GW393	37024	36306	718	1.94
GW394	40866	40719	147	0.36
GW397	37940	37869	71	0.19
GW4	41081	40731	350	0.85
GW40	38177	37954	223	0.58
GW400	36860	36012	848	2.3
GW401	39220	39058	162	0.41
GW402	37667	37502	165	0.44
GW404	39609	39437	172	0.43
GW405	37683	36930	753	2
GW406	38328	38063	265	0.69
GW407	37914	37513	401	1.06
GW408	40891	40752	139	0.34
GW409	37929	37810	119	0.31
GW41	39310	39139	171	0.44
GW410	37190	20600	16590	44.61
GW411	37216	35601	1615	4.34
GW412	39265	36201	3064	7.8
GW413	37599	37306	293	0.78
GW414	37191	28975	8216	22.09
GW415	40194	40003	191	0.48
GW416	37248	31178	6070	16.3
GW417	38262	37884	378	0.99
GW419	36683	36572	111	0.3
GW42	37464	36698	766	2.04
GW420	39448	39136	312	0.79
GW421	39141	38924	217	0.55
GW423	39289	39124	165	0.42
GW424	38248	38128	120	0.31
GW428	41074	40907	167	0.41
GW429	39847	39788	59	0.15
GW43	39754	39573	181	0.46
GW433	41442	41278	164	0.4
GW434	38090	37358	732	1.92
GW435	35821	35640	181	0.51
GW437	42373	41332	1041	2.46
GW439	41753	41278	475	1.14
GW44	40612	40422	190	0.47
GW440	40486	40324	162	0.4
GW443	38895	38412	483	1.24
GW444	37808	37415	393	1.04
GW445	38995	38900	95	0.24
GW446	39071	38946	125	0.32
GW447	41450	41342	108	0.26
GW448	39357	39211	146	0.37
GW450	40682	40182	500	1.23
GW451	39801	39400	401	1.01
GW452	35952	35553	399	1.11
GW453	39380	38768	612	1.55
GW454	38325	38165	160	0.42
GW456	41464	40411	1053	2.54
GW457	39153	39015	138	0.35
GW458	38286	37592	694	1.81
GW459	36864	36492	372	1.01
GW46	24060	23838	222	0.92
GW460	38620	38400	220	0.57
GW462	38991	38727	264	0.68
GW463	40366	40154	212	0.53
GW464	39998	39871	127	0.32
GW465	33829	33624	205	0.61
GW466	37567	37066	501	1.33
GW467	46023	46023	0	0
GW468	46023	46023	0	0
GW47	38775	38202	573	1.48
GW48	36228	23880	12348	34.08
GW49	37116	36918	198	0.53
GW5	38359	38141	218	0.57
GW50	41186	40672	514	1.25
GW51	37629	37134	495	1.32
GW52	38039	37457	582	1.53
GW53	37688	37590	98	0.26
GW54	37787	37714	73	0.19
GW55	40327	40248	79	0.2
GW56	38921	38162	759	1.95
GW57	37267	36776	491	1.32
GW58	41598	41521	77	0.19
GW60	40282	40140	142	0.35
GW61	40318	40216	102	0.25
GW62	37648	37541	107	0.28
GW63	40999	40792	207	0.5
GW64	38973	38901	72	0.18
GW65	39053	38843	210	0.54
GW66	40274	39540	734	1.82
GW67	38469	38254	215	0.56
GW68	40095	39998	97	0.24
GW69	41607	41459	148	0.36
GW7	40171	40062	109	0.27
GW70	40801	40518	283	0.69
GW71	37299	37055	244	0.65
GW72	36539	35705	834	2.28
GW73	39511	38842	669	1.69
GW74	36714	36538	176	0.48
GW76	40568	40432	136	0.34
GW77	40574	40469	105	0.26
GW78	37887	37772	115	0.3
GW79	34942	34865	77	0.22
GW80	42458	40846	1612	3.8
GW81	36610	36479	131	0.36
GW83	37643	35761	1882	5
GW84	40046	39737	309	0.77
GW85	37958	37863	95	0.25
GW86	37786	31643	6143	16.26
GW87	33301	32970	331	0.99
GW89	25710	25512	198	0.77
GW9	36645	36563	82	0.22
GW90	39680	39278	402	1.01
GW91	40469	40344	125	0.31
GW92	38251	38155	96	0.25
GW93	39020	38835	185	0.47
GW94	40630	23734	16896	41.59
GW95	40481	40215	266	0.66
GW96	39801	31330	8471	21.28
GW98	38299	38119	180	0.47
GW99	39489	39191	298	0.75

## Sheet: Table S4
Table S4. Detailed bin information.
chr	bin_name	start	end	length	GEN_POS	GW1	GW4	GW5	GW7	GW9	GW10	GW12	GW13	GW14	GW16	GW17	GW18	GW19	GW20	GW21	GW22	GW23	GW24	GW25	GW26	GW28	GW29	GW30	GW31	GW32	GW33	GW34	GW35	GW36	GW37	GW38	GW39	GW40	GW41	GW42	GW43	GW44	GW46	GW47	GW49	GW50	GW51	GW52	GW53
1	Chr1_bin1	1	2455972	2455972	0	b	b	b	a	b	a	a	b	b	b	a	a	b	b	b	a	a	b	a	a	b	a	b	b	b	b	b	b	b	a	b	b	b	b	b	b	b	b	b	a	a	b	b	b
1	Chr1_bin2	2455973	2576662	120690	1.398	b	b	b	a	b	a	a	b	b	b	a	a	b	b	b	a	a	b	a	a	b	a	b	b	b	b	b	b	b	a	b	b	b	b	b	b	b	b	b	a	a	b	b	b
1	Chr1_bin3	2576663	2615095	38433	2.248	b	b	b	a	b	a	a	b	b	b	a	a	b	b	b	a	a	b	a	a	b	a	b	b	b	b	b	b	b	a	b	b	b	b	b	b	b	b	b	a	a	b	b	b
1	Chr1_bin4	2615096	3372276	757181	5.497	b	b	b	a	b	a	a	b	b	b	a	a	b	b	b	a	a	b	a	a	b	a	b	b	b	b	b	b	b	a	b	b	b	b	b	b	b	b	b	a	a	b	b	b
1	Chr1_bin5	3372277	5411711	2039435	8.528	b	b	b	a	a	a	a	b	b	b	a	a	b	b	b	a	a	b	a	a	a	a	b	b	b	b	b	b	b	a	b	b	b	b	b	b	b	b	b	a	a	b	b	b
1	Chr1_bin6	5411712	5485412	73701	9.588	b	b	b	a	a	a	a	b	b	b	a	a	b	b	b	a	a	b	a	a	a	a	b	b	b	b	b	b	b	a	b	b	b	b	b	b	b	b	b	a	a	b	b	b
1	Chr1_bin7	5485413	5600680	115268	10.258	b	b	b	a	a	a	a	b	b	b	a	a	b	b	b	a	a	b	a	a	a	a	b	b	b	b	b	b	b	a	b	b	b	b	b	b	b	b	b	a	a	b	b	b
1	Chr1_bin8	5600681	5698001	97321	11.11	b	b	b	a	a	a	a	b	b	b	a	a	b	b	b	a	a	b	a	a	a	a	b	b	b	b	b	b	b	a	b	b	b	b	b	b	b	b	b	a	a	b	b	b
1	Chr1_bin9	5698002	5745037	47036	11.832	b	b	b	a	a	a	a	b	b	b	a	a	b	b	b	a	a	b	a	a	a	a	b	b	b	b	b	b	b	a	b	b	b	b	b	b	b	b	b	a	a	b	b	b
1	Chr1_bin10	5745038	5804695	59658	12.918	b	b	b	a	a	a	a	b	b	b	a	a	b	b	b	a	a	b	a	a	a	a	b	b	b	b	b	b	b	a	b	b	b	b	b	b	b	b	b	a	a	b	b	b
1	Chr1_bin11	5804696	5989490	184795	14.584	b	b	b	a	a	a	a	b	b	b	a	a	b	b	b	a	a	b	a	a	a	a	b	h	b	b	b	b	b	a	b	b	b	b	b	b	b	b	b	a	a	b	b	b
1	Chr1_bin12	5989491	6014667	25177	15.856	b	b	b	a	a	a	a	b	a	b	a	a	b	b	b	a	a	b	a	a	a	a	b	h	b	b	b	b	b	a	b	b	b	b	b	b	b	b	b	a	a	b	b	b
1	Chr1_bin13	6014668	6043795	29128	17.127	b	b	b	a	a	a	a	b	a	b	a	a	b	b	b	a	a	b	a	a	a	a	b	h	b	b	b	b	b	a	b	b	b	b	b	b	b	b	b	a	a	b	b	b
1	Chr1_bin14	6043796	6110511	66716	18.425	b	b	b	a	a	a	a	b	a	b	a	a	b	b	b	a	a	b	a	a	a	a	b	h	b	b	b	b	b	a	b	b	b	b	a	b	b	b	b	a	a	b	b	b
1	Chr1_bin15	6110512	6136316	25805	19.777	b	b	b	a	a	a	a	b	a	b	a	a	b	b	b	a	a	b	a	a	a	a	b	h	b	b	b	b	b	a	b	b	b	b	a	b	b	b	b	a	a	b	b	b
1	Chr1_bin16	6136317	6229734	93418	21.144	b	b	b	a	a	a	a	b	a	b	a	a	b	b	b	a	a	b	a	a	a	a	b	b	b	b	b	b	b	a	b	b	b	b	a	b	b	b	b	a	a	b	b	b
1	Chr1_bin17	6229735	6867843	638109	21.943	b	b	b	a	a	a	a	b	a	b	a	a	b	b	b	a	a	b	a	a	a	a	b	b	b	b	b	b	b	a	b	b	b	b	a	b	b	b	b	a	a	b	b	b
1	Chr1_bin18	6867844	6911776	43933	22.924	b	b	b	a	a	a	a	b	a	b	a	a	b	b	b	a	a	b	a	b	a	a	b	b	b	b	b	b	b	a	b	b	b	b	a	b	b	b	b	a	a	b	b	b
1	Chr1_bin19	6911777	6961322	49546	26.406	b	b	b	a	a	a	b	b	a	b	a	a	b	b	b	a	a	b	b	b	a	a	b	b	b	b	b	a	b	a	b	b	b	b	a	b	b	b	b	a	a	b	b	b
1	Chr1_bin20	6961323	7130202	168880	28.393	b	b	b	b	b	a	b	b	a	b	a	a	b	b	b	a	a	b	b	b	a	a	b	b	b	b	b	a	a	a	a	b	b	b	a	b	b	b	b	a	a	b	b	b
1	Chr1_bin21	7130203	7265669	135467	29.321	b	b	b	b	b	a	b	b	a	b	a	a	b	b	b	a	a	b	b	b	a	a	b	b	b	b	b	a	a	a	a	b	b	b	a	b	b	b	b	a	a	b	b	b
1	Chr1_bin22	7265670	7292393	26724	31.36	b	b	b	b	b	a	b	b	a	b	a	a	b	b	b	a	a	b	b	b	a	a	b	b	b	b	b	a	a	a	a	b	b	b	a	b	b	b	b	a	a	b	b	b
1	Chr1_bin23	7292394	7353804	61411	32.237	b	b	b	b	b	a	b	b	a	b	a	a	b	b	b	a	a	b	b	b	a	a	b	b	b	b	b	a	a	a	a	b	b	b	a	b	b	b	b	a	a	b	b	b
1	Chr1_bin24	7353805	7383231	29427	33.139	b	b	b	b	b	a	b	b	a	b	a	a	b	b	b	a	a	b	b	b	a	a	b	b	b	b	b	a	a	a	a	b	b	b	a	b	b	b	b	a	a	b	b	b
1	Chr1_bin25	7383232	7428964	45733	33.99	b	b	b	b	b	a	b	b	a	b	a	a	b	b	b	a	a	b	b	b	a	a	b	b	b	b	b	a	a	a	a	b	b	b	a	b	b	b	b	a	a	b	b	b
1	Chr1_bin26	7428965	7494919	65955	34.841	b	b	b	b	b	a	b	b	a	b	a	a	b	b	b	a	a	b	b	b	a	a	b	b	b	b	b	a	a	a	a	b	b	b	a	b	b	b	b	a	a	b	b	b
1	Chr1_bin27	7494920	7577489	82570	35.64	b	b	b	b	b	a	b	b	a	b	a	a	b	b	b	a	a	b	b	b	a	a	b	b	b	b	b	a	a	a	a	b	b	b	a	b	b	b	b	a	a	b	b	b
1	Chr1_bin28	7577490	7619907	42418	36.516	b	b	b	b	b	a	b	b	a	b	a	a	b	b	b	a	a	b	b	b	a	a	b	b	b	b	b	a	a	a	a	b	b	b	a	b	b	b	b	a	a	b	b	b
1	Chr1_bin29	7619908	7826424	206517	38.114	b	b	b	b	b	a	b	b	a	b	a	a	b	b	b	a	a	b	b	b	a	a	b	b	b	b	b	a	a	a	a	b	b	b	a	b	b	b	b	a	a	b	b	b
1	Chr1_bin30	7826425	7857645	31221	39.713	b	b	b	b	b	a	b	b	a	b	a	a	b	b	b	a	a	b	b	b	a	a	b	b	b	b	b	a	a	a	a	b	b	b	a	b	b	b	b	a	a	b	b	b
1	Chr1_bin31	7857646	8072796	215151	42.56	b	b	b	b	b	b	b	b	a	b	a	a	b	b	b	a	a	b	b	b	a	a	b	b	b	b	b	a	a	a	a	b	b	b	a	b	b	b	b	a	a	b	b	b
1	Chr1_bin32	8072797	8213561	140765	44.211	b	b	b	b	b	b	b	b	a	b	a	a	b	b	b	a	a	b	b	b	a	a	b	b	b	b	b	a	a	a	a	b	b	b	a	b	b	b	b	a	a	b	b	b
1	Chr1_bin33	8213562	8347100	133539	46.15	b	b	b	b	b	b	b	b	a	b	a	a	b	b	b	a	a	b	b	b	a	a	b	b	b	b	b	a	a	a	a	b	b	b	a	b	b	b	b	a	a	b	b	b
1	Chr1_bin34	8347101	8703361	356261	47.672	b	b	b	b	b	b	b	b	a	b	a	a	b	b	b	a	a	b	b	b	a	a	b	b	b	b	b	a	b	a	a	b	b	b	a	b	b	b	b	a	a	b	b	b
1	Chr1_bin35	8703362	8757617	54256	49.323	b	b	b	b	b	b	b	b	a	b	a	a	b	b	b	a	a	b	b	b	a	a	b	b	b	b	b	a	b	a	a	b	b	b	a	b	b	b	b	a	a	b	b	b
1	Chr1_bin36	8757618	8825842	68225	53.805	b	b	b	b	b	b	a	b	a	b	a	a	b	b	b	a	a	b	b	b	a	a	b	b	b	a	b	a	b	a	a	b	b	b	a	b	b	b	b	a	a	a	b	b
1	Chr1_bin37	8825843	8865781	39939	55.404	b	b	b	b	b	b	a	b	a	b	a	a	b	b	b	a	a	b	b	b	a	a	b	b	b	a	b	a	b	a	a	b	b	b	a	b	b	b	b	a	a	a	b	b
1	Chr1_bin38	8865782	9014635	148854	57.003	b	b	b	b	b	b	a	b	a	b	a	a	b	b	b	a	a	b	b	b	b	a	b	b	b	a	b	a	b	a	a	b	b	b	a	b	b	b	b	a	a	a	b	b
1	Chr1_bin39	9014636	9178656	164021	58.937	b	b	b	b	b	b	a	b	a	b	a	a	b	b	b	a	a	b	b	b	b	a	b	b	b	a	b	a	b	a	a	b	b	b	a	b	b	b	b	a	a	h	b	b
1	Chr1_bin40	9178657	9220018	41362	60.742	b	b	b	b	b	b	a	b	a	b	a	a	b	b	b	a	a	b	b	b	b	a	b	b	b	a	b	a	b	a	a	b	b	b	a	b	b	b	b	a	a	h	b	b
1	Chr1_bin41	9220019	9253808	33790	62.96	b	b	b	b	b	b	a	b	a	b	a	a	b	b	b	h	a	b	b	b	b	a	b	b	b	a	b	a	b	a	a	b	b	b	a	b	b	b	b	a	a	h	b	b
1	Chr1_bin42	9253809	9330379	76571	65.462	h	b	b	b	b	b	a	b	a	b	a	a	b	b	b	h	a	b	b	b	b	a	b	b	b	a	b	a	b	a	a	b	b	b	a	b	b	b	b	a	a	h	b	b
1	Chr1_bin43	9330380	9431306	100927	68.145	h	b	b	b	b	b	a	b	a	b	a	a	b	b	b	h	a	b	b	b	b	a	b	b	b	a	b	a	b	a	a	b	b	b	a	b	b	b	b	a	a	h	b	b
1	Chr1_bin44	9431307	9494480	63174	70.88	h	b	b	b	b	b	a	b	a	b	a	a	b	b	b	h	a	b	b	b	b	a	b	b	b	a	b	a	b	a	a	b	b	b	a	b	b	b	b	a	a	h	b	b
1	Chr1_bin45	9494481	9541589	47109	73.666	h	b	b	b	b	b	a	b	a	b	a	a	b	b	b	h	a	b	b	b	b	a	b	b	b	a	b	a	b	a	a	b	b	b	a	b	b	b	b	a	a	h	b	b
1	Chr1_bin46	9541590	9595557	53968	76.556	h	b	b	b	b	b	a	b	a	b	a	a	b	b	b	h	a	b	b	b	b	a	b	b	b	a	b	a	b	a	a	b	b	b	a	b	b	b	b	a	a	h	b	b
1	Chr1_bin47	9595558	11089739	1494182	79.368	h	b	b	b	b	b	a	b	a	b	a	a	b	b	b	h	a	b	b	b	b	a	b	b	b	a	b	a	b	a	a	b	b	b	a	b	b	b	b	a	a	h	b	b
1	Chr1_bin48	11089740	12052808	963069	82.207	h	b	b	b	b	b	a	b	a	b	a	a	b	b	b	h	a	b	b	b	b	a	b	b	b	a	b	a	b	a	a	b	b	b	a	b	b	b	a	a	a	h	b	b
1	Chr1_bin49	12052809	13031782	978974	85.257	h	b	b	b	b	b	a	b	a	b	a	a	b	b	b	h	a	b	b	b	b	a	b	b	b	a	b	a	b	a	a	b	b	b	a	b	b	b	a	a	a	h	b	b
1	Chr1_bin50	13031783	14438312	1406530	88.126	h	b	b	b	b	b	a	b	a	b	a	a	b	b	b	h	a	b	b	b	b	a	b	a	b	a	b	a	b	a	a	b	b	b	a	b	b	b	a	a	a	h	b	b
1	Chr1_bin51	14438313	15363288	924976	91.022	h	b	b	b	b	b	a	b	a	b	a	a	b	b	b	h	a	b	b	b	b	a	b	a	b	a	b	a	b	a	a	b	b	b	a	b	b	b	a	a	a	h	b	b
1	Chr1_bin52	15363289	17700578	2337290	93.808	a	b	b	b	a	b	a	b	a	b	a	a	b	b	b	b	a	b	b	b	b	a	b	a	b	a	b	a	b	h	a	b	b	b	a	b	b	b	a	a	a	h	b	b
1	Chr1_bin53	17700579	19068995	1368417	96.13	a	b	b	b	a	b	a	b	a	b	a	a	b	b	b	b	a	b	b	b	b	a	b	a	b	a	b	a	a	h	a	b	b	b	a	b	b	b	a	a	a	h	b	b
1	Chr1_bin54	19068996	21341699	2272704	98.141	a	b	b	b	a	b	a	b	a	b	a	a	b	b	b	b	a	b	b	b	b	a	b	a	b	a	b	a	a	h	a	b	b	b	a	b	b	b	a	a	a	h	b	b
1	Chr1_bin55	21341700	23380022	2038323	100.334	a	b	b	b	a	b	a	b	a	b	a	a	b	b	b	b	a	b	b	b	b	a	b	a	b	a	b	a	a	h	a	b	b	b	a	b	b	b	a	a	a	h	b	b
1	Chr1_bin56	23380023	23417496	37474	103.582	a	b	a	b	a	b	a	b	a	b	a	a	b	b	b	b	a	b	b	b	b	a	b	a	b	a	b	a	a	h	a	b	b	b	a	b	b	b	a	a	a	b	b	a
1	Chr1_bin57	23417497	24183046	765550	104.897	a	b	a	b	a	b	a	b	a	b	a	a	b	b	b	b	a	b	b	b	b	a	b	a	b	a	b	a	a	h	a	b	b	b	a	b	b	b	a	a	a	b	a	a
1	Chr1_bin58	24183047	24780400	597354	106.873	a	b	a	b	a	b	a	b	a	b	a	a	b	b	b	b	a	b	b	b	b	a	b	a	b	a	b	a	a	h	a	b	b	b	a	b	b	b	a	a	a	b	a	a
1	Chr1_bin59	24780401	26505484	1725084	109.009	a	b	a	b	a	b	a	b	a	b	a	a	b	b	b	b	a	b	b	b	b	a	b	a	b	a	b	a	a	h	a	b	b	b	b	b	a	a	a	a	a	b	a	a
1	Chr1_bin60	26505485	26529391	23907	111.068	a	b	a	b	a	b	a	b	a	b	a	a	b	b	b	b	a	b	b	b	b	a	b	a	b	a	b	a	a	h	a	b	b	b	b	b	a	a	a	a	a	b	a	a
1	Chr1_bin61	26529392	26605104	75713	115.201	a	b	a	b	a	b	a	b	a	b	a	a	h	b	h	b	a	b	h	b	b	a	b	a	h	a	b	a	a	h	a	b	b	h	b	h	a	a	a	a	a	b	a	a
1	Chr1_bin62	26605105	26642466	37362	119.386	a	b	a	b	a	b	a	b	a	b	a	a	h	b	h	b	a	b	h	b	b	a	b	a	h	a	b	a	a	a	a	b	b	h	b	h	a	a	a	a	a	b	a	a
1	Chr1_bin63	26642467	26703221	60755	124.195	a	b	a	h	a	b	a	b	a	b	a	a	h	b	h	b	a	b	h	b	b	a	b	a	h	a	b	a	a	a	a	b	b	h	b	h	a	a	a	a	a	h	a	a
1	Chr1_bin64	26703222	26727272	24051	128.9	a	b	a	h	a	b	a	b	a	b	a	a	h	b	h	b	a	b	h	b	b	a	b	a	h	a	b	a	a	a	a	b	b	h	b	h	a	a	a	a	a	h	a	a
1	Chr1_bin65	26727273	26777071	49799	133.423	a	b	a	h	a	b	a	b	a	b	a	a	a	b	a	b	a	b	a	b	b	a	b	a	a	a	b	a	a	a	a	b	b	a	b	a	a	a	a	a	a	h	a	a
1	Chr1_bin66	26777072	26814835	37764	136.261	a	b	a	h	a	b	a	b	a	b	a	a	a	b	a	b	a	b	a	b	b	a	b	a	a	a	b	a	a	a	a	b	b	a	b	a	a	a	a	a	a	h	a	a
1	Chr1_bin67	26814836	27040269	225434	138.53	a	b	a	a	a	b	a	b	a	b	a	a	a	b	a	b	a	b	a	b	b	a	b	a	a	a	b	a	a	a	a	b	b	a	b	a	a	a	a	a	a	a	a	a
1	Chr1_bin68	27040270	31096536	4056267	141.087	a	b	a	a	a	b	a	b	a	b	a	a	a	b	a	b	a	b	a	b	b	a	b	a	a	a	b	a	a	a	a	b	b	a	b	a	a	a	a	a	a	a	a	a
1	Chr1_bin69	31096537	35224695	4128159	145.529	a	b	a	a	a	b	a	a	b	b	h	a	a	a	a	b	a	a	a	b	b	a	b	a	a	a	b	a	a	a	a	b	b	a	b	a	a	a	a	a	a	a	b	a
1	Chr1_bin70	35224696	41147492	5922797	147.955	a	b	a	a	a	b	a	a	b	b	h	a	a	a	a	b	a	a	a	b	b	a	b	a	a	a	b	a	a	a	a	b	b	a	b	a	a	a	a	a	a	a	b	a
1	Chr1_bin71	41147493	41376730	229238	149.979	b	b	a	a	a	b	a	a	b	b	h	a	a	a	a	b	a	a	a	b	b	a	b	a	a	a	b	a	a	a	a	b	b	a	b	a	a	a	a	a	a	a	b	a
1	Chr1_bin72	41376731	41738676	361946	152.522	b	b	a	a	a	b	a	a	b	b	h	a	a	a	a	b	a	a	a	b	b	a	b	a	a	a	b	a	a	a	b	b	b	a	b	a	a	a	a	a	a	a	b	a
1	Chr1_bin73	41738677	41963696	225020	157.173	b	b	b	a	a	b	a	a	b	a	h	a	a	a	a	b	a	a	a	b	b	a	b	a	a	a	b	a	a	a	b	b	b	a	b	a	a	a	a	a	a	a	b	a
1	Chr1_bin74	41963697	42062275	98579	160.399	b	b	b	a	a	b	b	a	b	a	h	a	a	a	a	b	a	a	a	b	b	a	b	b	a	a	b	a	a	a	b	b	b	a	b	a	a	a	a	a	a	a	b	a
1	Chr1_bin75	42062276	42090644	28369	164.115	b	b	b	a	a	b	b	a	b	a	h	a	a	a	a	b	a	a	a	b	b	a	b	b	a	a	b	a	b	a	b	b	b	a	b	a	a	a	a	a	a	a	b	b
1	Chr1_bin76	42090645	42145699	55055	166.375	b	b	b	a	a	b	b	a	b	a	h	a	a	a	a	b	a	a	a	b	b	a	b	b	a	a	b	a	b	a	b	b	b	a	b	a	a	a	a	a	a	a	b	b
2	Chr2_bin1	1	6278584	6278584	0	b	b	a	a	a	a	b	a	b	b	b	a	b	a	b	a	b	b	b	a	b	b	a	b	b	a	a	a	b	a	a	a	b	b	b	a	b	b	a	a	a	b	a	b
2	Chr2_bin2	6278585	6432663	154079	1.109	b	b	a	a	a	a	b	a	b	b	b	a	b	a	b	a	b	b	b	a	b	b	a	b	b	a	a	a	b	a	a	a	b	b	b	a	b	b	a	a	a	b	a	b
2	Chr2_bin3	6432664	6770097	337434	2.243	b	b	a	a	a	a	b	a	b	b	b	a	b	a	b	a	b	b	b	a	b	b	a	b	b	a	a	a	b	a	a	a	b	b	b	a	b	b	a	a	a	b	a	b
2	Chr2_bin4	6770098	6814794	44697	3.377	b	b	a	a	a	a	b	a	b	b	b	a	b	a	b	a	b	b	b	a	b	b	a	b	b	a	a	a	b	a	a	a	b	b	b	a	b	b	a	a	a	b	a	b
2	Chr2_bin5	6814795	6847407	32613	4.693	b	b	a	a	a	a	b	a	b	b	b	a	b	a	b	a	b	b	b	a	b	b	a	b	b	a	a	a	b	a	a	a	b	b	b	a	b	b	a	a	a	b	a	b
2	Chr2_bin6	6847408	6987685	140278	6.503	b	b	a	a	a	a	b	a	b	b	b	a	b	a	b	a	b	b	b	a	b	b	a	b	b	a	a	a	b	a	a	a	b	b	b	a	b	b	a	a	a	b	a	b
2	Chr2_bin7	6987686	7670705	683020	10.141	b	b	a	a	a	a	b	a	b	b	b	a	b	a	b	a	b	b	b	a	b	b	a	b	b	a	a	a	b	a	a	a	b	b	b	a	b	b	a	a	a	b	a	b
2	Chr2_bin8	7670706	9185417	1514712	13.534	b	b	a	a	a	a	b	a	b	b	b	a	b	a	b	a	b	b	b	a	b	b	a	b	b	a	a	a	b	a	a	a	b	b	b	a	b	b	a	a	a	b	a	b
2	Chr2_bin9	9185418	9671042	485625	15.805	b	b	a	a	a	a	b	a	b	b	b	a	b	a	b	a	b	b	b	a	b	b	a	b	b	a	a	a	b	a	a	a	b	b	b	a	b	b	a	a	a	b	a	b
2	Chr2_bin10	9671043	14564028	4892986	17.571	b	b	a	a	a	a	b	a	b	b	b	a	b	a	b	a	b	b	b	a	b	b	a	b	b	a	a	a	b	a	a	a	b	b	b	a	b	b	a	a	b	b	a	b
2	Chr2_bin11	14564029	14633689	69661	19.578	b	b	a	a	a	a	b	a	b	b	b	a	b	a	b	a	b	b	b	a	b	b	a	b	b	a	a	a	b	a	a	a	b	b	b	a	a	b	b	a	b	b	b	b
2	Chr2_bin12	14633690	14866359	232670	22.918	b	b	a	a	b	a	b	a	b	a	a	a	b	a	b	a	b	b	b	a	b	b	a	a	b	a	a	a	b	a	a	a	b	b	b	a	a	b	b	a	b	b	b	b
2	Chr2_bin13	14866360	15263293	396934	23.691	b	b	a	a	b	a	b	a	b	a	a	a	b	a	b	a	b	b	b	a	b	b	a	a	b	a	a	a	b	a	a	a	b	b	b	a	a	b	b	a	b	b	b	b
2	Chr2_bin14	15263294	16168392	905099	24.621	b	b	a	a	b	a	b	a	b	a	a	a	b	a	b	a	b	b	b	a	b	b	a	a	b	a	a	a	b	a	a	a	b	b	b	a	a	b	b	a	b	b	b	b
2	Chr2_bin15	16168393	16336765	168373	26.287	b	b	a	a	b	a	b	a	b	a	a	a	b	a	b	b	b	b	b	a	b	b	a	a	b	a	a	a	b	a	a	a	b	b	b	a	a	b	b	a	b	b	b	b
2	Chr2_bin16	16336766	16396076	59311	27.088	b	b	a	a	b	a	b	a	b	a	a	a	b	a	b	b	b	b	b	a	b	b	a	a	b	a	a	a	b	a	a	a	b	b	b	a	a	b	b	a	b	b	b	b
2	Chr2_bin17	16396077	17288036	891960	27.681	b	b	a	a	b	a	b	a	b	a	a	a	b	a	b	b	b	b	b	a	b	b	a	a	b	a	a	a	b	a	a	a	b	b	b	a	a	b	b	a	b	b	b	b
2	Chr2_bin18	17288037	17340925	52889	28.666	b	b	a	a	b	a	b	a	b	a	a	a	b	a	b	b	b	b	b	a	b	b	a	a	b	a	a	a	b	a	a	a	b	b	b	a	a	b	b	a	b	b	b	b
2	Chr2_bin19	17340926	18128743	787818	29.259	b	b	a	a	b	a	b	a	b	a	a	a	b	a	b	b	b	b	b	a	b	b	a	a	b	a	a	a	b	a	a	a	b	b	b	a	a	b	b	a	b	b	b	b
2	Chr2_bin20	18128744	24624689	6495946	29.723	b	b	a	a	b	a	b	a	b	a	a	a	b	a	b	b	b	b	b	a	b	b	a	a	b	a	a	a	b	a	a	a	b	b	b	a	a	b	b	a	b	b	b	b
2	Chr2_bin21	24624690	24685735	61046	30.368	b	b	a	a	b	a	b	a	b	a	a	a	b	a	b	b	b	b	b	a	b	b	a	a	b	a	a	a	b	a	a	a	b	b	b	a	a	b	b	a	b	b	b	b
2	Chr2_bin22	24685736	24734939	49204	31.014	b	b	a	a	b	a	b	a	b	a	a	a	b	a	b	b	b	b	b	a	b	b	a	a	b	a	a	a	b	a	a	a	b	b	a	a	a	b	b	a	b	b	b	b
2	Chr2_bin23	24734940	25064519	329580	31.53	b	b	a	a	b	a	b	a	b	a	a	a	b	a	b	b	b	b	b	a	b	b	a	a	b	a	a	a	b	a	a	a	b	b	a	a	a	b	b	a	b	b	b	b
2	Chr2_bin24	25064520	25501591	437072	32.046	b	b	a	a	b	a	b	a	b	a	a	a	b	a	b	b	b	b	b	a	b	b	a	a	b	a	a	a	b	a	a	a	b	b	a	a	a	b	b	a	b	b	b	b
2	Chr2_bin25	25501592	25547639	46048	32.561	b	b	a	a	b	a	b	a	b	a	a	a	b	a	b	b	b	b	b	a	b	b	a	a	b	a	a	a	b	a	a	a	b	b	a	a	a	b	b	a	b	b	b	b
2	Chr2_bin26	25547640	25601215	53576	33.025	b	b	a	a	b	a	b	a	b	a	a	a	b	a	b	b	b	b	b	a	b	b	a	a	b	a	a	a	b	a	a	a	b	b	a	a	a	b	b	a	b	b	b	b
2	Chr2_bin27	25601216	25670866	69651	33.619	b	b	a	a	b	a	b	a	b	a	a	a	b	a	b	b	b	b	b	a	b	b	a	a	b	a	a	a	b	a	a	a	b	b	a	a	a	b	b	a	b	b	b	b
2	Chr2_bin28	25670867	25751704	80838	34.16	b	b	a	a	b	a	b	a	b	a	a	a	b	a	b	b	b	b	b	a	b	b	a	a	b	a	a	a	b	a	a	a	b	b	a	a	a	b	b	a	b	b	b	b
2	Chr2_bin29	25751705	25981706	230002	34.805	b	b	a	a	b	a	b	a	b	a	a	a	b	a	b	b	b	b	b	a	b	b	a	a	b	a	a	a	b	a	a	a	b	b	a	a	a	b	b	a	b	b	b	b
2	Chr2_bin30	25981707	26536134	554428	35.346	b	b	a	a	b	a	b	a	b	a	a	a	b	a	b	b	b	b	b	a	b	b	a	a	b	a	a	a	b	a	a	a	b	b	a	a	a	b	b	a	b	b	b	b
2	Chr2_bin31	26536135	26777676	241542	35.939	b	b	a	a	b	a	b	a	b	a	a	a	b	a	b	b	b	b	b	a	b	b	a	a	b	a	a	a	b	a	a	a	b	b	a	a	a	b	b	a	b	b	b	b
2	Chr2_bin32	26777677	26883422	105746	36.403	b	b	a	a	b	a	b	a	b	a	a	a	b	a	b	b	b	b	b	a	b	b	a	a	b	a	a	a	b	a	a	a	b	b	a	a	a	b	b	a	b	b	b	b
2	Chr2_bin33	26883423	26936934	53512	36.815	b	b	a	a	b	a	b	a	b	a	a	a	b	a	b	b	b	b	b	a	b	b	a	a	b	a	a	a	b	a	a	a	b	b	a	a	a	b	b	a	b	b	b	b
2	Chr2_bin34	26936935	27160554	223620	37.28	b	b	a	a	b	a	b	a	b	a	a	a	b	a	b	b	b	b	b	a	b	b	a	a	b	a	a	a	b	a	a	a	b	b	b	a	a	b	b	a	b	b	b	b
2	Chr2_bin35	27160555	27191576	31022	38.079	b	b	a	a	b	a	b	a	b	a	a	a	b	a	b	b	b	b	b	a	b	b	a	a	b	a	a	a	b	h	a	a	b	b	b	a	a	b	b	a	b	b	b	b
2	Chr2_bin36	27191577	27213233	21657	39.033	b	b	a	a	b	a	b	a	b	a	a	a	b	a	b	b	b	b	b	a	b	b	a	a	b	a	a	a	b	h	a	a	b	b	b	a	a	b	b	a	b	b	b	b
2	Chr2_bin37	27213234	27826552	613319	39.574	b	b	a	a	b	a	b	a	b	a	a	a	b	a	b	b	b	b	b	a	b	b	a	a	b	a	a	a	b	h	a	a	b	b	b	a	a	b	b	a	b	b	b	b
2	Chr2_bin38	27826553	29032260	1205708	42.243	b	b	a	a	b	a	b	a	b	a	a	a	b	a	b	b	b	b	b	a	b	b	a	a	b	a	a	a	b	h	a	a	b	b	b	a	a	b	b	a	a	b	b	b
2	Chr2_bin39	29032261	30156625	1124365	44.606	b	b	a	a	b	a	b	a	b	a	a	a	b	a	b	b	a	b	b	a	b	b	a	a	b	a	a	a	b	h	b	a	b	b	b	a	a	b	b	a	a	b	b	b
2	Chr2_bin40	30156626	30210384	53759	48.117	b	b	a	a	b	b	b	a	b	a	b	a	b	a	b	b	a	b	b	a	b	b	a	a	b	a	a	a	b	h	b	a	b	b	b	a	a	h	b	a	a	b	b	b
2	Chr2_bin41	30210385	30344711	134327	48.971	b	b	a	a	b	b	b	a	b	a	b	a	b	a	b	b	a	b	b	a	b	b	a	a	b	a	a	a	b	h	b	a	b	b	b	a	a	h	b	a	a	b	b	b
2	Chr2_bin42	30344712	30612598	267887	49.564	b	b	a	a	b	b	b	a	b	a	b	a	b	a	b	b	a	b	b	a	b	b	a	a	b	a	a	a	b	h	b	a	b	b	b	a	a	h	b	a	a	b	b	b
2	Chr2_bin43	30612599	30643534	30936	50.157	b	b	a	a	b	b	b	a	b	a	b	a	b	a	b	b	a	b	b	a	b	b	a	a	b	a	a	a	b	h	b	a	b	b	b	a	a	h	b	a	a	b	b	b
2	Chr2_bin44	30643535	49200776	18557242	50.75	b	b	a	a	b	b	b	a	b	a	b	a	b	a	b	b	a	b	b	a	b	b	a	a	b	a	a	b	b	h	b	a	b	b	b	a	a	h	b	a	a	b	b	b
3	Chr3_bin1	1	2794564	2794564	0	a	b	b	a	a	b	b	b	b	a	b	b	a	b	a	a	a	a	a	a	b	b	b	a	a	b	a	a	b	b	a	b	a	a	b	b	a	b	b	a	b	a	a	a
3	Chr3_bin2	2794565	3111107	316543	0.979	a	b	b	a	a	b	b	b	b	a	b	b	a	b	a	a	a	a	a	a	b	b	b	a	a	b	a	a	b	b	a	b	a	a	b	b	a	b	b	a	b	a	a	a
3	Chr3_bin3	3111108	3205214	94107	2.663	a	b	b	a	a	b	b	b	b	a	b	b	a	b	a	a	a	a	a	a	b	a	b	a	a	b	a	a	b	b	a	b	a	a	b	b	a	b	b	a	b	a	a	a
3	Chr3_bin4	3205215	3416480	211266	4.877	a	b	b	a	a	b	b	b	b	a	b	b	a	b	a	a	a	a	a	a	b	a	a	a	a	b	a	a	b	b	a	b	a	a	b	b	a	b	b	a	b	a	a	a
3	Chr3_bin5	3416481	3911348	494868	8.644	a	b	b	a	a	b	b	b	a	a	b	b	a	b	a	a	a	a	a	a	b	a	a	a	a	b	a	a	b	b	a	b	a	a	b	b	a	b	b	a	b	a	a	b
3	Chr3_bin6	3911349	4015067	103719	10.621	a	b	b	a	a	b	b	b	a	a	b	b	a	b	a	a	a	a	a	a	b	a	a	a	a	b	a	a	b	b	a	b	a	a	a	b	a	b	b	a	b	a	a	b
3	Chr3_bin7	4015068	4115309	100242	12.783	a	b	b	a	a	b	b	b	a	a	b	a	a	b	a	a	a	a	a	a	b	a	a	a	a	b	a	a	b	a	a	b	a	a	a	b	a	b	b	a	b	a	a	b
3	Chr3_bin8	4115310	4488202	372893	14.604	a	b	b	a	a	b	b	b	a	a	b	a	a	b	a	a	a	a	a	a	b	a	a	a	a	b	a	a	b	a	a	b	a	a	a	b	a	b	b	a	b	a	a	b
3	Chr3_bin9	4488203	5110718	622516	16.882	a	b	b	a	a	b	b	b	a	a	b	a	a	b	b	a	a	a	a	a	b	a	a	a	a	b	a	a	b	a	b	b	a	a	a	b	a	b	b	a	b	a	a	b
3	Chr3_bin10	5110719	5319186	208468	21.896	a	b	b	a	a	b	a	b	a	a	b	a	a	b	b	a	a	a	a	a	b	a	a	a	a	b	a	a	b	a	b	a	b	a	a	b	a	b	b	a	a	a	a	b
3	Chr3_bin11	5319187	5501852	182666	23.537	a	b	b	a	a	b	a	b	a	a	b	a	a	b	b	a	a	a	a	a	a	a	a	a	a	b	a	a	b	a	b	a	b	a	a	b	a	b	b	a	a	a	a	b
3	Chr3_bin12	5501853	5530646	28794	24.262	a	b	b	a	a	b	a	b	a	a	b	a	a	b	b	a	a	a	a	a	a	a	a	a	a	b	a	a	b	a	b	a	b	a	a	b	a	b	b	a	a	a	a	b
3	Chr3_bin13	5530647	5594456	63810	24.856	a	b	b	a	a	b	a	b	a	a	b	a	a	b	b	a	a	a	a	a	a	a	a	a	a	b	a	a	b	a	b	a	b	a	a	b	a	b	b	a	a	a	a	b
3	Chr3_bin14	5594457	5880495	286039	25.397	a	b	b	a	a	b	a	b	a	a	b	a	a	b	b	a	a	a	a	a	a	a	a	a	a	b	a	a	b	a	b	a	b	a	a	b	a	b	b	a	a	a	a	b
3	Chr3_bin15	5880496	5934854	54359	25.836	a	b	b	a	a	b	a	b	a	a	b	a	a	b	b	a	a	a	a	a	a	a	a	a	a	b	a	a	b	a	b	a	b	a	a	b	a	b	b	a	a	a	a	b
3	Chr3_bin16	5934855	6275959	341105	26.992	a	b	b	a	a	b	a	b	a	a	a	a	a	b	b	a	a	a	a	a	a	a	a	a	a	b	a	a	b	a	a	a	b	a	a	b	a	b	b	a	a	a	a	b
3	Chr3_bin17	6275960	6300457	24498	28.014	a	b	b	a	a	b	a	b	a	a	a	a	a	b	b	a	a	b	a	a	a	a	a	a	a	b	a	a	b	a	a	a	b	a	a	a	a	b	b	a	a	a	a	b
3	Chr3_bin18	6300458	6328051	27594	28.35	a	b	b	a	a	b	a	b	a	a	a	a	a	b	b	a	a	b	a	a	a	a	a	a	a	b	a	a	b	a	a	a	b	a	a	a	a	b	b	a	a	a	a	b
3	Chr3_bin19	6328052	6370541	42490	28.634	a	b	b	a	a	b	a	b	a	a	a	a	a	b	b	a	a	b	a	a	a	a	a	a	a	b	a	a	b	a	a	a	b	a	a	a	a	b	b	a	a	a	a	b
3	Chr3_bin20	6370542	6406643	36102	28.969	a	b	b	a	a	b	a	b	a	a	a	a	a	b	b	a	a	b	a	a	a	a	a	a	a	b	a	a	b	a	a	a	b	a	a	a	a	b	b	a	a	a	a	b
3	Chr3_bin21	6406644	6580241	173598	29.828	a	b	b	a	a	b	b	b	a	a	a	a	a	b	b	a	a	b	a	a	a	a	a	a	a	b	a	a	b	a	a	a	b	a	a	a	a	b	b	a	a	a	a	b
3	Chr3_bin22	6580242	6655242	75001	30.034	a	b	b	a	a	b	b	b	a	a	a	a	a	b	b	a	a	b	a	a	a	a	a	a	a	b	a	a	b	a	a	a	b	a	a	a	a	b	b	a	a	a	a	b
3	Chr3_bin23	6655243	6723295	68053	30.189	a	b	b	a	a	b	b	b	a	a	a	a	a	b	b	a	a	b	a	a	a	a	a	a	a	b	a	a	b	a	a	a	b	a	a	a	a	b	b	a	a	a	a	b
3	Chr3_bin24	6723296	6785415	62120	31.211	a	a	b	a	a	b	b	b	a	a	a	a	a	b	b	a	a	b	a	a	a	a	a	a	a	b	a	a	a	a	a	a	b	a	a	a	a	b	b	a	a	a	a	b
3	Chr3_bin25	6785416	6811895	26480	31.572	a	a	b	a	a	b	b	b	a	a	a	a	a	b	b	a	a	b	a	a	a	a	a	a	a	b	a	a	a	a	a	a	b	a	a	a	a	b	b	a	a	a	a	b
3	Chr3_bin26	6811896	6849507	37612	32.95	a	a	b	a	a	b	b	b	a	a	a	a	a	b	b	a	a	b	a	a	a	a	a	a	a	b	a	a	a	a	a	a	b	a	a	a	a	b	b	a	a	a	a	b
3	Chr3_bin27	6849508	6910840	61333	32.667	a	a	b	a	a	b	b	b	a	a	a	a	a	b	b	a	a	b	a	a	a	a	a	a	a	b	a	a	a	a	a	a	b	a	a	a	a	b	b	a	a	a	a	b
3	Chr3_bin28	6910841	6958844	48004	33.363	a	a	b	a	a	b	b	b	a	a	a	a	a	b	b	a	a	b	a	a	a	a	a	a	a	b	a	a	a	a	a	a	b	a	a	a	a	b	b	a	a	a	a	b
3	Chr3_bin29	6958845	7027947	69103	33.75	a	a	b	a	a	b	b	b	a	a	a	a	a	b	b	a	a	b	a	a	a	a	a	a	a	b	a	a	a	a	a	a	b	a	a	a	a	b	b	a	a	a	a	b
3	Chr3_bin30	7027948	7120540	92593	34.42	a	a	b	a	a	b	b	b	a	a	a	a	a	b	b	a	a	b	a	a	a	a	a	a	a	b	a	a	a	a	a	a	b	a	a	a	a	b	b	a	a	a	a	b
3	Chr3_bin31	7120541	7157656	37116	35.09	a	a	b	a	a	b	b	b	a	a	a	a	a	b	b	a	a	b	a	a	a	a	a	a	a	b	a	a	a	a	a	a	b	a	a	a	a	b	b	a	a	a	a	b
3	Chr3_bin32	7157657	7210427	52771	35.864	a	a	b	a	a	b	b	b	a	a	a	a	a	b	b	a	a	b	a	a	a	a	a	a	a	b	a	a	a	a	a	a	b	a	a	a	a	b	b	a	a	a	a	b
3	Chr3_bin33	7210428	7338616	128189	36.716	a	a	b	a	a	b	b	b	a	a	a	a	a	b	b	a	a	b	a	a	a	a	a	a	a	b	a	a	a	a	a	a	b	a	a	a	a	b	b	a	a	a	a	b
3	Chr3_bin34	7338617	7363717	25101	39.591	a	a	b	a	a	b	b	b	a	a	a	a	a	b	b	b	a	b	a	a	a	a	b	a	a	b	b	a	a	a	a	a	a	a	a	a	a	b	b	a	a	a	a	b
3	Chr3_bin35	7363718	7397906	34189	40.313	a	a	b	a	a	b	b	b	a	a	a	a	a	b	b	b	a	b	a	a	a	a	b	a	a	b	b	a	a	a	a	a	a	a	a	a	a	b	b	a	a	a	a	b
3	Chr3_bin36	7397907	7422543	24637	41.605	a	a	b	a	a	b	b	b	a	a	a	a	a	b	b	b	a	b	a	a	a	a	b	a	a	b	b	a	a	h	a	a	a	a	a	a	a	b	b	a	a	b	a	b
3	Chr3_bin37	7422544	8117504	694961	43.179	a	a	b	a	a	b	b	b	a	a	a	a	a	b	b	b	a	b	a	a	a	a	b	a	a	h	b	a	a	h	a	a	a	a	a	a	a	b	b	a	a	b	a	b
3	Chr3_bin38	8117505	8140087	22583	48.908	a	a	b	a	a	b	a	b	a	a	a	a	a	b	b	b	a	b	a	a	a	a	b	a	a	h	a	a	a	h	a	a	a	a	a	a	a	b	b	a	a	b	a	a
3	Chr3_bin39	8140088	8256571	116484	49.76	a	a	b	a	a	b	a	b	a	a	a	a	a	b	b	b	a	b	a	a	a	a	b	a	a	h	a	a	a	h	a	a	a	a	a	a	a	b	b	a	a	b	a	a
3	Chr3_bin40	8256572	8352273	95702	50.43	a	a	b	a	a	b	a	b	a	a	a	a	a	b	b	b	a	b	a	a	a	a	b	a	a	h	a	a	a	h	a	a	a	a	a	a	a	b	b	a	a	b	a	a
3	Chr3_bin41	8352274	8405537	53264	51.359	a	a	b	a	a	b	a	b	a	a	a	a	a	b	b	b	a	b	a	a	a	a	b	a	a	h	a	a	a	h	a	a	a	a	a	a	a	b	b	a	a	b	a	a
3	Chr3_bin42	8405538	8433044	27507	52.419	a	a	b	a	a	b	a	b	a	a	b	a	a	b	b	b	a	b	a	a	a	a	b	a	a	h	a	a	a	h	a	a	a	a	a	a	a	b	b	a	a	b	a	a
3	Chr3_bin43	8433045	8481205	48161	53.373	a	a	b	a	a	b	a	b	a	a	b	a	a	b	b	b	a	b	a	a	a	a	b	a	a	h	a	a	a	h	a	a	a	a	a	a	a	b	b	a	a	b	a	a
3	Chr3_bin44	8481206	8534881	53676	54.276	a	a	b	a	a	b	a	b	a	a	b	a	a	b	b	b	a	b	a	a	a	a	b	a	a	h	a	a	a	h	a	a	a	a	a	a	a	b	b	a	a	b	a	a
3	Chr3_bin45	8534882	8555729	20848	55.565	h	a	b	a	a	b	a	b	a	a	b	a	a	b	b	b	a	b	a	a	a	a	b	a	a	a	a	a	a	h	a	a	a	a	a	a	a	b	b	a	a	b	a	a
3	Chr3_bin46	8555730	10260088	1704359	56.415	h	a	b	a	a	b	a	b	a	a	b	a	a	b	b	b	a	b	a	a	a	a	b	a	a	a	a	a	a	h	a	a	a	a	a	a	a	b	b	a	a	b	a	a
3	Chr3_bin47	10260089	10317865	57777	58.769	h	a	b	a	a	b	a	b	a	a	a	a	a	b	b	b	a	b	a	a	a	a	b	a	a	a	a	a	a	h	a	a	a	a	a	a	a	b	b	a	a	b	a	a
3	Chr3_bin48	10317866	11347465	1029600	59.831	h	a	b	a	a	b	a	b	a	a	a	a	a	b	b	b	a	b	a	a	a	a	b	a	a	a	a	a	a	h	a	a	a	a	a	a	a	b	b	a	a	b	a	a
3	Chr3_bin49	11347466	11479466	132001	62.489	h	a	b	a	a	b	a	b	a	a	a	a	a	b	b	b	a	b	a	a	a	a	b	a	a	a	a	a	a	h	a	a	a	a	b	a	a	b	b	a	a	b	a	a
3	Chr3_bin50	11479467	11525490	46024	65.287	h	a	b	a	a	b	a	b	a	a	a	b	a	b	b	b	a	b	a	a	a	a	b	a	a	a	a	a	a	h	a	a	a	a	b	a	a	b	b	a	a	b	a	b
3	Chr3_bin51	11525491	11708314	182824	66.218	h	a	b	a	a	b	a	b	a	a	a	b	a	b	b	a	a	b	a	a	a	a	b	a	a	a	a	a	a	h	a	a	a	a	b	a	a	b	b	a	a	b	a	b
3	Chr3_bin52	11708315	11915372	207058	66.862	h	a	b	a	a	b	a	b	a	a	a	b	a	b	b	a	a	b	a	a	a	a	a	a	a	a	a	a	a	h	a	a	a	a	b	a	a	b	b	a	a	b	a	b
3	Chr3_bin53	11915373	12223310	307938	67.637	h	a	b	a	a	b	a	b	a	a	a	b	a	b	b	a	a	b	a	a	a	a	a	a	a	a	a	a	a	h	a	a	a	a	b	a	a	b	b	a	a	b	a	b
3	Chr3_bin54	12223311	12330454	107144	68.568	h	a	b	a	a	b	a	b	a	a	a	b	a	b	b	a	a	b	a	a	a	a	a	a	a	a	a	a	a	h	a	a	a	a	b	a	a	b	b	a	a	b	a	b
3	Chr3_bin55	12330455	12409663	79209	69.238	h	a	b	a	a	b	a	b	a	a	a	b	a	b	b	a	a	b	a	a	a	a	a	a	a	a	a	a	a	h	a	a	a	a	b	a	a	b	b	a	a	b	a	b
3	Chr3_bin56	12409664	12432323	22660	69.986	h	a	b	a	a	b	a	b	a	a	a	b	a	b	b	a	a	b	a	a	a	a	a	a	a	a	a	a	a	h	a	a	a	a	b	a	a	b	b	a	a	b	a	b
3	Chr3_bin57	12432324	12743046	310723	70.708	h	a	b	a	a	b	a	b	a	a	a	b	a	b	b	a	a	b	a	a	a	a	a	a	a	a	a	a	a	h	a	a	a	a	b	a	a	a	b	a	a	b	a	b
3	Chr3_bin58	12743047	12837290	94244	71.301	h	a	b	a	a	b	a	b	a	a	a	b	a	b	b	a	a	b	a	a	a	a	a	a	a	a	a	a	a	h	a	a	a	a	b	a	a	a	b	a	a	b	a	b
3	Chr3_bin59	12837291	12932098	94808	72.232	h	a	b	a	a	b	a	b	a	a	a	b	a	b	b	a	a	b	a	a	a	a	a	a	a	a	a	a	a	h	a	a	a	a	b	a	a	a	b	a	a	b	a	b
3	Chr3_bin60	12932099	12961507	29409	73.11	h	a	b	a	a	b	a	b	a	a	a	b	a	b	b	a	a	b	a	a	a	a	a	a	a	a	a	a	a	h	a	a	a	a	b	a	a	a	b	a	b	b	a	b
3	Chr3_bin61	12961508	12988499	26992	73.78	h	a	b	a	a	b	a	b	a	a	a	b	a	b	b	a	a	b	a	a	a	a	a	a	a	a	a	a	a	h	a	a	a	a	b	a	a	a	b	a	b	b	a	b
3	Chr3_bin62	12988500	13116180	127681	74.502	h	a	b	a	a	b	a	b	a	a	a	b	a	b	b	a	a	b	a	a	a	a	a	a	a	a	a	a	a	h	a	a	a	a	b	a	a	a	b	a	b	b	a	b
3	Chr3_bin63	13116181	13592569	476389	75.172	h	a	b	a	a	b	a	b	a	a	a	b	a	b	b	a	a	b	a	a	a	a	a	a	a	a	a	a	a	h	a	a	a	a	b	a	a	a	b	a	b	b	a	b
3	Chr3_bin64	13592570	13625713	33144	75.894	h	a	b	a	a	b	a	b	a	a	a	b	a	b	b	a	a	b	a	a	a	a	a	a	a	a	a	a	a	h	a	a	a	a	b	a	a	a	b	a	b	b	a	b
3	Chr3_bin65	13625714	13681307	55594	76.796	h	a	b	a	a	b	a	b	a	a	a	b	a	b	b	a	a	b	a	a	a	a	a	a	a	a	a	a	a	h	a	a	a	a	b	a	a	a	b	a	b	b	a	b
3	Chr3_bin66	13681308	13724407	43100	77.595	h	a	b	a	a	b	a	b	a	a	a	b	a	b	b	a	a	b	a	a	a	a	a	a	a	a	a	a	a	a	a	a	a	a	b	a	a	a	b	a	b	b	a	b
3	Chr3_bin67	13724408	13756530	32123	78.394	h	a	b	a	a	b	a	b	a	a	a	b	a	b	b	a	a	b	a	a	a	a	a	a	a	a	a	a	a	a	a	a	a	a	b	a	a	a	b	a	b	b	a	b
3	Chr3_bin68	13756531	13838758	82228	79.296	h	a	b	a	a	b	a	b	a	a	a	b	a	b	b	a	a	b	a	a	a	a	a	a	a	a	a	a	a	a	a	a	a	a	b	a	a	a	b	a	b	b	a	b
3	Chr3_bin69	13838759	13892290	53532	80.147	h	a	b	a	a	b	a	b	a	a	a	b	a	b	b	a	a	b	a	a	a	a	a	a	a	a	a	a	a	a	a	a	a	a	b	a	a	a	b	a	b	b	a	b
3	Chr3_bin70	13892291	13962409	70119	81.257	h	a	b	a	a	b	a	b	a	a	a	b	a	b	b	a	a	b	a	a	a	a	a	a	a	a	a	a	a	a	a	a	a	a	b	a	a	a	b	a	b	b	a	b
3	Chr3_bin71	13962410	14071181	108772	82.237	h	a	b	a	a	b	a	b	a	a	a	b	a	b	b	a	a	b	a	a	a	a	a	a	a	a	a	a	a	a	a	a	a	a	b	a	a	a	b	a	b	b	a	b
3	Chr3_bin72	14071182	14212812	141631	83.216	h	a	b	a	a	b	a	b	a	a	a	b	a	b	b	a	a	b	a	a	a	a	a	a	a	a	a	a	a	a	a	a	a	a	b	a	a	a	b	a	b	b	a	b
3	Chr3_bin73	14212813	14235066	22254	84.274	h	a	b	a	a	a	a	b	a	a	a	b	a	b	b	a	a	b	a	a	a	a	a	a	a	a	a	a	a	a	a	a	a	a	b	a	a	a	b	a	b	b	a	b
3	Chr3_bin74	14235067	14278005	42939	85.073	h	a	b	a	a	a	a	b	a	a	a	b	a	b	b	a	a	b	a	a	a	a	a	a	a	a	a	a	a	a	a	a	a	a	b	a	a	a	b	a	b	b	a	b
3	Chr3_bin75	14278006	14335125	57120	85.872	h	a	b	a	a	a	a	b	a	a	a	b	a	b	b	a	a	b	a	a	a	a	a	a	a	a	a	a	a	a	a	a	a	a	b	a	a	a	b	a	b	b	a	b
3	Chr3_bin76	14335126	14409595	74470	87.642	h	a	b	a	a	a	a	b	a	a	a	b	a	b	b	a	a	b	a	a	a	a	a	a	a	a	a	a	a	a	a	a	a	a	b	a	a	a	b	a	b	b	a	b
3	Chr3_bin77	14409596	14442734	33139	88.908	h	a	b	a	a	a	a	b	a	a	a	b	a	b	b	a	a	b	a	a	a	a	a	a	a	a	a	a	a	a	a	a	a	a	b	a	a	a	b	a	b	b	a	b
3	Chr3_bin78	14442735	14583900	141166	89.553	h	a	b	a	a	a	a	b	a	a	a	b	a	b	b	a	a	b	a	a	a	a	a	a	a	a	a	a	a	a	a	a	a	a	b	a	a	a	b	a	b	b	a	b
3	Chr3_bin79	14583901	14609282	25382	90.739	h	a	b	a	a	a	a	b	a	a	a	b	a	b	b	a	a	b	a	a	a	a	a	a	a	a	a	a	a	h	a	a	a	a	b	a	a	a	b	a	b	b	a	b
3	Chr3_bin80	14609283	14637361	28079	92.211	h	a	b	a	a	a	a	b	a	a	a	b	a	b	b	a	a	b	a	a	a	a	a	a	a	a	a	a	a	h	a	a	a	a	b	a	a	a	b	a	b	b	a	b
3	Chr3_bin81	14637362	14778849	141488	93.32	h	a	b	a	a	a	a	b	a	a	a	b	a	b	b	a	a	b	a	a	a	a	a	a	a	h	a	a	a	h	a	a	a	a	b	a	a	a	b	a	b	b	a	b
3	Chr3_bin82	14778850	14812377	33528	94.635	h	a	b	a	a	a	a	b	a	a	a	b	a	b	b	a	a	b	a	a	a	a	a	a	a	h	a	a	a	h	a	a	a	a	b	a	a	a	b	a	b	b	a	b
3	Chr3_bin83	14812378	14843934	31557	95.872	h	a	b	a	a	a	a	b	a	a	a	b	a	b	b	a	a	b	a	a	a	a	a	a	a	h	a	a	a	h	a	a	a	a	b	a	a	a	b	a	b	b	a	b
3	Chr3_bin84	14843935	14880034	36100	96.929	h	a	b	a	a	a	a	b	a	a	a	b	a	b	b	a	a	b	a	a	a	a	a	a	a	h	a	a	a	h	a	a	a	a	b	a	a	a	b	a	b	b	a	b
3	Chr3_bin85	14880035	14928731	48697	97.986	h	a	b	a	a	a	a	b	a	a	a	b	a	b	b	a	a	b	a	a	a	a	a	a	a	h	a	a	a	h	a	a	a	a	b	a	a	a	b	a	b	b	a	b
3	Chr3_bin86	14928732	14952907	24176	99.198	h	a	b	a	a	a	a	b	a	a	a	b	a	b	b	a	a	b	a	a	a	a	a	a	a	h	a	a	a	h	a	a	a	a	b	a	a	a	b	a	b	b	a	b
3	Chr3_bin87	14952908	14990411	37504	100.385	h	a	b	a	a	a	a	b	a	a	a	b	a	b	b	a	a	b	a	a	a	a	a	a	a	h	a	a	a	h	a	a	a	a	b	a	a	a	b	a	b	b	a	b
3	Chr3_bin88	14990412	15024086	33675	101.365	h	a	b	a	a	a	a	b	a	a	a	b	a	b	b	a	a	b	a	a	a	a	a	a	a	h	a	a	a	a	a	a	a	a	b	a	a	a	b	a	b	b	a	b
3	Chr3_bin89	15024087	15115305	91219	102.714	h	a	b	a	a	a	a	b	a	a	a	b	a	b	b	a	a	b	a	a	a	a	a	a	a	h	a	a	a	a	a	a	a	a	b	a	a	a	b	a	b	b	a	b
3	Chr3_bin90	15115306	15152882	37577	103.384	h	a	b	a	a	a	a	b	a	a	a	b	a	b	b	a	a	b	a	a	a	a	a	a	a	h	a	a	a	a	a	a	a	a	b	a	a	a	b	a	b	b	a	b
3	Chr3_bin91	15152883	15238184	85302	103.976	h	a	b	a	a	a	a	b	a	a	a	b	a	b	b	a	a	b	a	a	a	a	a	a	a	h	a	a	a	a	a	a	a	a	b	a	a	a	b	a	b	b	a	b
3	Chr3_bin92	15238185	15507009	268825	104.75	h	a	b	a	a	a	a	b	a	a	a	b	a	b	b	a	a	b	a	a	a	a	a	a	a	h	a	a	a	a	a	a	a	a	b	a	a	a	b	a	b	b	a	b
3	Chr3_bin93	15507010	15559478	52469	105.42	h	a	b	a	a	a	a	b	a	a	a	b	a	b	b	a	a	b	a	a	a	a	a	a	a	h	a	a	a	a	a	a	a	a	b	a	a	a	b	a	b	b	a	b
3	Chr3_bin94	15559479	15620733	61255	106.013	h	a	b	a	a	a	a	b	a	a	a	b	a	b	b	a	a	b	a	a	a	a	a	a	a	h	a	a	a	a	a	a	a	a	b	a	a	a	b	a	b	b	a	b
3	Chr3_bin95	15620734	15646738	26005	106.683	h	a	b	a	a	a	a	b	a	a	a	b	a	b	b	a	a	b	a	a	a	a	a	a	a	h	a	a	a	a	a	a	a	a	b	a	a	a	b	a	b	b	a	b
3	Chr3_bin96	15646739	15687361	40623	108.126	h	a	b	a	a	a	a	b	a	a	a	b	a	b	b	a	a	b	a	a	a	a	a	a	a	h	a	a	a	a	a	a	a	a	b	a	a	a	b	a	b	b	a	b
3	Chr3_bin97	15687362	16031715	344354	107.405	h	a	b	a	a	a	a	b	a	a	a	b	a	b	b	a	a	b	a	a	a	a	a	a	a	h	a	a	a	a	a	a	a	a	b	a	a	a	b	a	b	b	a	b
3	Chr3_bin98	16031716	16062325	30610	109.003	h	a	b	a	a	a	a	b	a	a	a	b	a	b	b	a	a	b	a	a	a	a	a	a	a	h	a	a	a	a	a	a	a	a	b	a	a	a	b	a	b	b	a	b
3	Chr3_bin99	16062326	16175276	112951	109.725	h	a	b	a	a	a	a	b	a	a	a	b	a	b	b	a	a	b	a	a	a	a	a	a	a	h	a	a	a	a	a	a	a	a	b	a	a	a	b	a	b	b	a	b
3	Chr3_bin100	16175277	16271181	95905	111.452	h	a	b	a	a	a	a	b	a	a	a	b	a	b	b	a	a	b	a	a	a	a	a	a	a	h	a	a	a	a	a	a	a	a	b	a	a	a	b	a	b	b	a	b
3	Chr3_bin101	16271182	16311492	40311	110.653	h	a	b	a	a	a	a	b	a	a	a	b	a	b	b	a	a	b	a	a	a	a	a	a	a	h	a	a	a	a	a	a	a	a	b	a	a	a	b	a	b	b	a	b
3	Chr3_bin102	16311493	16460073	148581	112.562	h	a	b	a	a	a	a	b	a	a	a	b	a	b	b	a	a	b	a	a	a	a	a	a	a	h	a	a	a	a	a	a	a	a	b	a	a	a	b	a	b	b	a	b
3	Chr3_bin103	16460074	16496519	36446	113.516	h	a	b	a	a	a	a	b	a	a	a	b	a	b	b	a	a	b	a	a	a	a	a	a	a	h	a	a	a	a	a	a	a	a	a	a	a	a	b	a	b	b	a	b
3	Chr3_bin104	16496520	16610978	114459	116.119	h	a	b	a	a	a	a	b	a	a	a	b	a	b	b	a	a	b	a	a	a	a	a	a	a	h	a	a	a	a	a	a	a	a	a	a	a	a	b	a	b	b	a	b
3	Chr3_bin105	16610979	16984513	373535	115.526	h	a	b	a	a	a	a	b	a	a	a	b	a	b	b	a	a	b	a	a	a	a	a	a	a	h	a	a	a	a	a	a	a	a	a	a	a	a	b	a	b	b	a	b
3	Chr3_bin106	16984514	17244396	259883	114.908	h	a	b	a	a	a	a	b	a	a	a	b	a	b	b	a	a	b	a	a	a	a	a	a	a	h	a	a	a	a	a	a	a	a	a	a	a	a	b	a	b	b	a	b
3	Chr3_bin107	17244397	17321219	76823	114.237	h	a	b	a	a	a	a	b	a	a	a	b	a	b	b	a	a	b	a	a	a	a	a	a	a	h	a	a	a	a	a	a	a	a	a	a	a	a	b	a	b	b	a	b
3	Chr3_bin108	17321220	17382418	61199	117.614	h	a	b	a	a	a	a	b	a	a	a	b	a	b	b	a	a	b	a	a	a	a	a	a	a	h	a	a	a	a	a	a	a	a	a	a	a	a	b	a	b	b	a	b
3	Chr3_bin109	17382419	17411890	29472	118.929	h	a	b	a	a	a	a	b	a	a	a	b	a	b	b	a	a	b	a	a	a	a	a	a	a	h	a	a	a	a	a	a	a	a	a	a	a	a	b	a	b	b	a	b
3	Chr3_bin110	17411891	17461223	49333	118.259	h	a	b	a	a	a	a	b	a	a	a	b	a	b	b	a	a	b	a	a	a	a	a	a	a	h	a	a	a	a	a	a	a	a	a	a	a	a	b	a	b	b	a	b
3	Chr3_bin111	17461224	17492526	31303	116.944	h	a	b	a	a	a	a	b	a	a	a	b	a	b	b	a	a	b	a	a	a	a	a	a	a	h	a	a	a	a	a	a	a	a	a	a	a	a	b	a	b	b	a	b
3	Chr3_bin112	17492527	17605624	113098	119.547	h	a	b	a	a	a	a	b	a	a	a	b	a	b	b	a	a	b	a	a	a	a	a	a	a	h	a	a	a	a	a	a	a	a	a	a	a	a	b	a	b	b	a	b
3	Chr3_bin113	17605625	17636419	30795	120.037	h	a	b	a	a	a	a	b	a	a	a	b	a	b	b	a	a	b	a	a	a	a	a	a	a	a	a	a	a	a	a	a	a	a	a	a	a	a	b	a	b	b	a	b
3	Chr3_bin114	17636420	17697224	60805	120.501	h	a	b	a	a	a	a	b	a	a	a	b	a	b	b	a	a	b	a	a	a	a	a	a	a	a	a	a	a	a	a	a	a	a	a	a	a	a	b	a	b	b	a	b
3	Chr3_bin115	17697225	17729182	31958	121.096	h	a	b	a	a	a	a	b	a	a	a	b	a	b	b	a	a	b	a	a	a	a	a	a	a	a	a	a	a	a	a	a	a	a	a	a	a	a	b	a	b	b	a	b
3	Chr3_bin116	17729183	17849901	120719	121.56	h	a	b	a	a	a	a	b	a	a	a	b	a	b	b	a	a	b	a	a	a	a	a	a	a	a	a	a	a	a	a	a	a	a	a	a	a	a	b	a	b	b	a	b
3	Chr3_bin117	17849902	17994017	144116	121.972	h	a	b	a	a	a	a	b	a	a	a	b	a	b	b	a	a	b	a	a	a	a	a	a	a	a	a	a	a	a	a	a	a	a	a	a	a	a	b	a	b	b	a	b
3	Chr3_bin118	17994018	18022340	28323	122.462	h	a	b	a	a	a	a	b	a	a	a	b	a	b	b	a	a	b	a	a	a	a	a	a	a	a	a	a	a	a	a	a	a	a	a	a	a	a	b	a	b	b	a	b
3	Chr3_bin119	18022341	18514193	491853	123.108	h	a	b	a	a	a	a	b	a	a	a	b	a	b	b	a	a	b	a	a	a	a	a	a	a	a	a	a	a	a	a	a	a	a	a	a	a	a	b	a	b	b	a	b
3	Chr3_bin120	18514194	18536606	22413	123.753	h	a	b	a	a	a	a	b	a	a	a	b	a	b	b	a	a	b	a	a	a	a	a	a	a	a	a	a	a	a	a	a	a	a	a	a	a	a	b	a	b	b	a	b
3	Chr3_bin121	18536607	18599782	63176	124.346	h	a	b	a	a	a	a	b	a	a	a	b	a	b	b	a	a	b	a	a	a	a	a	a	a	a	a	a	a	a	a	a	a	a	a	a	a	a	b	a	b	b	a	b
3	Chr3_bin122	18599783	18717096	117314	124.94	h	a	b	a	a	a	a	b	a	a	a	b	a	b	b	a	a	b	a	a	a	a	a	a	a	a	a	a	a	a	a	a	a	a	a	a	a	a	b	a	b	b	a	b
3	Chr3_bin123	18717097	18750764	33668	125.403	b	a	b	a	a	a	a	b	a	a	a	b	a	b	b	a	a	b	a	a	a	a	a	a	a	a	a	a	a	a	a	a	a	a	a	a	a	a	b	a	b	b	a	b
3	Chr3_bin124	18750765	18813955	63191	126.049	b	a	b	a	a	a	a	b	a	a	a	b	a	b	b	a	a	b	a	a	a	a	a	a	a	a	a	a	a	a	a	a	a	a	a	a	a	a	b	a	b	b	a	b
3	Chr3_bin125	18813956	18860666	46711	126.982	b	a	b	a	a	a	a	b	a	a	a	b	a	b	b	a	a	b	a	a	a	a	a	a	a	a	a	a	a	a	a	a	a	a	a	a	a	a	b	a	b	b	a	b
3	Chr3_bin126	18860667	18884991	24325	127.498	b	a	b	a	a	a	a	b	a	a	a	b	a	b	b	a	a	b	a	a	a	a	a	a	a	a	a	a	a	a	a	a	a	a	a	a	a	a	b	a	b	b	a	b
3	Chr3_bin127	18884992	19036694	151703	127.962	b	a	b	a	a	a	a	b	a	a	a	b	a	b	b	a	a	b	a	a	a	a	a	a	a	a	a	a	a	a	a	a	a	a	a	a	a	a	b	a	b	b	a	b
3	Chr3_bin128	19036695	19226419	189725	128.816	b	a	b	a	a	a	a	b	a	a	a	b	a	b	b	a	a	b	a	a	a	a	a	a	a	a	a	a	a	a	a	a	a	a	a	a	a	a	b	a	b	b	a	b
3	Chr3_bin129	19226420	19257020	30601	129.28	b	a	b	a	a	a	a	b	a	a	a	b	a	b	b	a	a	b	a	a	a	a	a	a	a	a	a	a	a	a	a	a	a	a	a	a	a	a	b	a	b	b	a	b
3	Chr3_bin130	19257021	19287650	30630	129.796	b	a	b	a	a	a	a	b	a	a	a	b	a	b	b	a	a	a	a	a	a	a	a	a	a	a	a	a	a	a	a	a	a	a	a	a	a	a	b	a	b	b	a	b
3	Chr3_bin131	19287651	19335783	48133	130.467	b	a	b	a	a	a	a	b	a	a	a	b	a	b	b	a	a	a	a	a	a	a	a	a	a	a	a	a	a	a	a	a	a	a	a	a	a	a	b	a	b	b	a	b
3	Chr3_bin132	19335784	19379077	43294	130.879	b	a	b	a	a	a	a	b	a	a	a	b	a	b	b	a	a	a	a	a	a	a	a	a	a	a	a	a	a	a	a	a	a	a	a	a	a	a	b	a	b	b	a	b
3	Chr3_bin133	19379078	20088006	708929	131.343	b	a	b	a	a	a	a	b	a	a	a	b	a	b	b	a	a	a	a	a	a	a	a	a	a	a	a	a	a	a	a	a	a	a	a	a	a	a	b	a	b	b	a	b
3	Chr3_bin134	20088007	20317303	229297	131.937	b	a	b	a	a	a	a	b	a	a	a	b	a	b	b	a	a	a	a	a	a	a	a	a	a	a	a	a	a	a	a	a	a	a	a	a	a	a	b	a	b	b	a	b
3	Chr3_bin135	20317304	20436672	119369	132.4	b	a	b	a	a	a	a	b	a	a	a	b	a	b	b	a	a	a	a	a	a	a	a	a	a	a	a	a	a	a	a	a	a	a	a	a	a	a	b	a	b	b	a	b
3	Chr3_bin136	20436673	20586465	149793	132.916	b	a	b	a	a	a	a	b	a	a	a	b	a	b	b	a	a	a	a	a	a	a	a	a	a	a	a	a	a	a	a	a	a	a	a	a	a	a	b	a	b	b	a	b
3	Chr3_bin137	20586466	20636896	50431	133.432	b	a	b	a	a	a	a	b	a	a	a	b	a	b	b	a	a	a	a	a	a	a	a	a	a	a	a	a	a	a	a	a	a	a	a	a	a	a	b	a	b	b	a	b
3	Chr3_bin138	20636897	20675980	39084	134.181	b	a	b	a	a	a	a	b	a	a	a	b	a	b	b	a	a	a	a	a	a	a	a	a	a	a	a	a	a	a	a	a	a	a	a	a	a	a	b	a	b	b	a	b
3	Chr3_bin139	20675981	20743699	67719	134.904	b	a	a	a	a	a	a	b	a	a	a	b	a	b	b	a	a	a	a	a	a	a	a	a	a	a	a	a	a	a	a	a	a	a	a	a	a	a	b	a	b	b	a	b
3	Chr3_bin140	20743700	20860842	117143	135.497	b	a	a	a	a	a	a	b	a	a	a	b	a	b	b	a	a	a	a	a	a	a	a	a	a	a	a	a	a	a	a	a	a	a	a	a	a	a	b	a	b	b	a	b
3	Chr3_bin141	20860843	20913603	52761	136.09	b	a	a	a	a	a	a	b	a	a	a	b	a	b	b	a	a	a	a	a	a	a	a	a	a	a	a	a	a	a	a	a	a	a	a	a	a	a	b	a	b	b	a	b
3	Chr3_bin142	20913604	20963436	49833	136.709	b	a	a	a	a	a	a	b	a	a	a	b	a	b	b	a	a	a	a	a	a	a	a	a	a	a	a	a	a	h	a	a	a	a	a	a	a	a	b	a	b	b	a	b
3	Chr3_bin143	20963437	20997121	33685	137.848	b	a	a	a	a	a	a	b	a	a	a	b	a	b	b	a	a	a	a	a	a	a	a	a	a	a	a	a	a	h	a	a	a	a	a	a	a	a	b	a	b	b	a	b
3	Chr3_bin144	20997122	21022418	25297	138.519	b	a	a	a	a	a	a	b	a	a	a	b	a	b	b	a	a	a	a	a	a	a	a	a	a	a	a	a	a	h	a	a	a	a	a	a	a	a	b	a	b	b	a	b
3	Chr3_bin145	21022419	21076747	54329	139.189	b	a	a	a	a	a	a	b	a	a	a	b	a	b	b	a	a	a	a	a	a	a	a	a	a	a	a	a	a	h	a	a	a	a	a	a	a	a	b	a	b	b	a	b
3	Chr3_bin146	21076748	21104758	28011	140.145	b	a	a	a	a	a	a	b	a	a	a	b	a	b	b	a	a	a	a	a	a	a	a	a	a	a	a	a	b	h	a	a	a	a	b	a	a	a	b	a	b	b	a	b
3	Chr3_bin147	21104759	21133537	28779	140.661	b	a	a	a	a	a	a	b	a	a	a	b	a	b	b	a	a	a	a	a	a	a	a	a	a	a	a	a	b	h	a	a	a	a	b	a	a	a	b	a	b	b	a	b
3	Chr3_bin148	21133538	21166162	32625	141.463	b	a	a	a	a	a	a	b	a	a	a	b	a	b	b	a	a	a	a	a	a	a	a	a	a	a	a	a	b	h	a	a	a	a	b	a	a	a	b	a	b	b	a	b
3	Chr3_bin149	21166163	21697446	531284	142.812	b	a	a	a	a	a	b	b	a	a	a	b	a	b	b	a	a	a	a	a	a	a	a	a	a	a	a	a	b	h	a	a	a	a	b	a	a	a	b	a	b	b	a	b
3	Chr3_bin150	21697447	21854371	156925	144.865	b	a	a	a	a	a	b	b	a	a	a	b	a	b	b	a	a	a	a	a	a	a	a	a	b	a	a	a	b	h	a	a	a	a	b	a	a	a	b	a	b	b	a	b
3	Chr3_bin151	21854372	21888320	33949	145.458	b	a	a	a	a	a	b	b	a	a	a	b	a	b	b	a	a	a	a	a	a	a	a	a	b	a	a	a	b	h	a	a	a	a	b	a	a	a	b	a	b	b	a	b
3	Chr3_bin152	21888321	21924154	35834	146.128	b	a	a	a	a	a	b	b	a	a	a	b	a	b	b	a	a	a	a	a	a	a	a	a	b	a	a	a	b	h	a	a	a	a	b	a	a	a	b	a	b	b	a	b
3	Chr3_bin153	21924155	22232256	308102	146.798	b	a	a	a	a	a	b	b	a	a	a	b	a	b	b	a	a	a	a	a	a	a	a	a	b	a	a	a	b	h	a	a	a	a	b	a	a	a	b	a	b	b	a	b
3	Chr3_bin154	22232257	22298333	66077	147.443	b	a	a	a	a	a	b	b	a	a	a	b	a	b	b	a	a	a	a	a	a	a	a	a	b	a	a	a	b	h	a	a	a	a	b	a	a	a	b	a	b	b	a	b
3	Chr3_bin155	22298334	22513750	215417	148.321	b	a	a	a	a	a	b	b	a	a	a	b	a	b	b	a	a	a	a	a	a	a	a	a	b	a	a	a	b	h	a	a	a	a	b	a	a	a	b	a	b	b	a	b
3	Chr3_bin156	22513751	22590511	76761	149.303	b	a	a	a	a	a	b	b	a	a	a	b	a	b	b	a	a	a	a	a	a	a	a	a	b	a	a	a	b	h	a	a	a	a	b	a	a	a	b	a	b	b	a	b
3	Chr3_bin157	22590512	22738636	148125	150.102	b	a	a	a	a	a	b	b	a	a	a	b	a	b	b	a	a	a	a	a	a	a	a	a	b	a	a	a	b	h	a	a	a	a	b	a	a	a	b	a	b	b	a	b
3	Chr3_bin158	22738637	22760874	22238	150.773	b	a	a	a	a	a	b	b	a	a	a	b	a	b	b	a	a	a	a	a	a	a	a	a	b	a	a	a	b	h	a	a	a	a	b	a	a	a	b	a	b	b	a	b
3	Chr3_bin159	22760875	23210940	450066	151.908	b	a	a	a	a	a	b	b	a	a	a	b	a	b	b	a	a	a	a	a	a	a	a	a	b	a	a	a	b	h	a	a	a	a	b	a	a	a	b	a	b	b	a	b
3	Chr3_bin160	23210941	23267168	56228	164.068	b	a	a	a	a	a	b	b	a	b	a	b	a	b	b	a	a	a	a	a	b	a	a	a	b	b	b	a	b	h	a	a	a	a	b	a	a	a	b	a	b	b	a	b
3	Chr3_bin161	23267169	23289820	22652	164.842	b	a	a	a	a	a	b	b	a	b	a	b	a	b	b	a	a	a	a	a	b	a	a	a	b	b	b	a	b	h	a	a	a	a	b	a	a	a	b	a	b	b	a	b
3	Chr3_bin162	23289821	23312698	22878	165.667	b	a	a	a	a	a	b	b	a	b	a	b	a	b	b	a	a	a	a	a	b	a	a	a	b	b	b	a	b	h	a	a	a	a	b	a	a	a	b	a	b	b	a	b
3	Chr3_bin163	23312699	23335373	22675	155.196	b	a	a	a	a	a	b	b	a	b	a	b	a	b	b	a	a	a	a	a	b	a	a	a	b	b	b	a	b	h	a	a	a	a	b	a	a	a	b	a	b	b	a	b
3	Chr3_bin164	23335374	23452664	117291	155.97	b	a	a	a	a	a	b	b	a	b	a	b	a	b	b	a	a	a	a	a	b	a	a	a	b	b	b	a	b	h	a	a	a	a	b	a	a	a	b	a	b	b	a	b
3	Chr3_bin165	23452665	23475367	22703	157.131	b	a	a	a	a	a	b	b	a	b	a	b	a	b	b	a	a	a	a	a	b	a	a	a	b	b	b	a	b	h	a	a	a	a	b	a	a	a	b	a	b	b	a	b
3	Chr3_bin166	23475368	23499603	24236	158.421	b	a	a	a	a	a	b	b	a	b	a	b	a	b	b	a	a	a	a	a	b	a	a	a	b	b	b	a	b	h	a	a	a	a	b	a	a	a	b	a	b	b	a	b
3	Chr3_bin167	23499604	23614653	115050	159.375	b	a	a	a	a	a	b	b	a	b	a	b	a	b	b	a	a	a	a	a	b	a	a	a	b	b	b	a	b	h	a	a	a	a	b	a	a	a	b	a	b	b	a	b
3	Chr3_bin168	23614654	23926936	312283	162.185	b	a	a	a	a	a	b	b	a	b	a	b	a	b	b	a	a	a	a	a	b	a	a	a	b	b	b	a	b	h	a	a	a	a	b	a	a	a	b	a	b	b	a	b
3	Chr3_bin169	23926937	23995367	68431	163.061	b	a	a	a	a	a	b	b	a	b	a	b	a	b	b	a	a	a	a	a	b	a	a	a	b	b	b	a	b	h	a	a	a	a	b	a	a	a	b	a	b	b	a	b
3	Chr3_bin170	23995368	24172996	177629	160.225	b	a	a	a	a	a	b	b	a	b	a	b	a	b	b	a	a	a	a	a	b	a	a	a	b	b	b	a	b	h	a	a	a	a	b	a	a	a	b	a	b	b	a	b
3	Chr3_bin171	24172997	24220641	47645	161.205	b	a	a	a	a	a	b	b	a	b	a	b	a	a	b	a	a	a	a	a	b	a	a	a	b	b	b	a	b	h	a	a	a	a	b	a	a	a	b	a	b	b	a	b
3	Chr3_bin172	24220642	24258204	37563	167.368	b	a	a	a	a	a	b	b	a	b	a	b	a	a	b	a	a	a	a	a	b	a	a	a	b	b	b	a	b	h	a	a	a	a	b	a	a	a	b	a	b	b	a	b
3	Chr3_bin173	24258205	24308522	50318	166.569	b	a	a	a	a	a	b	b	a	b	a	b	a	a	b	a	a	a	a	a	b	a	a	a	b	b	b	a	b	h	a	a	a	a	b	a	a	a	b	a	b	b	a	b
3	Chr3_bin174	24308523	24345704	37182	168.297	b	a	a	a	a	a	b	b	a	b	a	b	a	a	b	a	a	a	a	a	b	a	a	a	b	b	b	a	b	h	a	a	a	a	b	a	a	a	b	a	b	b	a	b
3	Chr3_bin175	24345705	24377114	31410	169.277	b	a	a	a	a	a	b	b	a	b	a	b	a	a	b	a	a	a	a	a	b	a	a	a	b	b	b	a	b	h	a	a	a	a	b	a	a	a	b	a	b	b	a	b
3	Chr3_bin176	24377115	24725347	348233	170.128	b	a	a	a	a	a	b	b	a	b	a	b	a	a	b	a	a	a	a	a	b	a	a	a	b	b	b	a	b	h	a	a	a	a	b	a	a	a	b	a	b	b	a	b
3	Chr3_bin177	24725348	24762828	37481	170.979	b	a	a	a	a	a	b	b	a	b	a	b	a	a	b	a	a	a	a	a	b	a	a	a	b	b	b	a	b	h	a	a	a	a	b	a	a	a	b	a	b	b	a	b
3	Chr3_bin178	24762829	25035908	273080	172.117	b	a	a	a	a	a	b	b	a	b	a	b	a	a	b	a	a	a	a	a	b	a	a	a	b	b	b	a	b	h	a	a	a	a	b	a	a	a	b	a	a	b	a	b
3	Chr3_bin179	25035909	25089398	53490	173.122	b	a	a	a	a	a	b	b	a	b	a	b	a	a	b	a	a	a	a	a	b	a	a	a	b	b	b	a	b	h	a	a	a	a	b	a	a	a	b	a	a	b	a	b
3	Chr3_bin180	25089399	26306196	1216798	174.102	b	a	a	a	a	a	b	b	a	b	a	b	a	a	b	a	a	a	a	a	b	a	a	a	b	b	b	a	b	h	a	a	a	a	b	a	a	a	b	a	a	b	a	b
3	Chr3_bin181	26306197	26457397	151201	175.239	b	a	a	a	a	a	b	b	a	b	a	b	a	a	b	a	a	a	a	a	b	a	a	a	b	b	b	a	b	h	a	a	a	a	b	a	a	a	b	a	a	b	a	b
3	Chr3_bin182	26457398	26643160	185763	176.22	b	a	a	a	a	a	b	b	a	b	a	b	a	a	b	a	a	a	a	a	b	a	a	a	b	b	b	a	b	h	a	a	a	a	b	a	a	a	b	a	a	b	a	b
3	Chr3_bin183	26643161	26706524	63364	176.941	b	a	a	a	a	a	b	b	a	b	a	b	a	a	b	a	a	a	a	a	b	a	a	a	b	b	b	a	b	h	a	a	a	a	b	a	a	a	b	a	a	b	a	b
3	Chr3_bin184	26706525	27083413	376889	177.715	b	a	a	a	a	a	b	b	a	b	a	b	a	a	b	a	a	a	a	a	b	a	a	a	b	b	b	a	b	h	a	a	a	a	b	a	a	a	b	a	a	b	a	b
3	Chr3_bin185	27083414	27361229	277816	178.643	b	a	a	a	a	a	b	b	a	b	a	b	a	a	b	a	a	a	a	a	b	a	a	a	b	b	b	a	b	h	a	a	a	a	b	a	a	a	b	a	a	b	a	b
3	Chr3_bin186	27361230	31862106	4500877	179.832	b	a	a	a	a	a	b	b	a	b	a	b	a	a	b	a	a	a	a	a	b	a	a	a	b	b	b	a	b	h	a	a	a	a	b	a	a	a	b	a	a	b	a	b
3	Chr3_bin187	31862107	32222203	360097	180.682	b	a	a	a	a	a	b	b	a	b	a	b	a	a	b	a	a	a	a	a	b	a	a	a	b	b	b	a	b	h	a	a	a	a	b	a	a	a	b	a	a	b	a	b
3	Chr3_bin188	32222204	35559570	3337367	181.61	b	a	a	a	a	a	b	b	a	b	a	b	a	a	b	a	a	a	a	a	b	a	a	a	b	b	b	a	b	h	a	a	a	a	b	a	a	a	b	a	a	b	a	b
3	Chr3_bin189	35559571	36154092	594522	182.693	b	a	a	a	a	a	b	b	a	h	a	b	a	a	b	a	a	a	a	a	b	a	a	a	b	b	b	a	b	h	a	a	a	a	b	a	a	a	b	a	a	b	a	b
3	Chr3_bin190	36154093	37575865	1421773	183.905	b	a	a	a	a	a	b	b	a	h	a	b	a	a	b	a	a	a	a	a	b	a	a	a	b	b	b	a	b	h	a	a	a	a	b	a	a	a	b	a	a	b	a	b
3	Chr3_bin191	37575866	37952398	376533	185.245	b	a	a	a	a	a	b	b	a	h	a	b	a	a	b	a	a	a	a	a	b	a	a	a	b	b	b	a	b	h	a	a	a	a	b	a	a	b	b	a	a	b	a	b
3	Chr3_bin192	37952399	38200506	248108	186.483	b	a	a	a	a	a	b	b	a	h	a	b	a	a	b	a	a	a	a	a	b	a	a	a	b	b	b	a	b	h	a	a	a	a	b	a	a	b	b	a	a	b	a	b
3	Chr3_bin193	38200507	39072357	871851	187.877	b	a	a	a	a	a	b	b	a	h	a	b	a	a	b	a	a	a	a	a	b	a	a	a	b	b	b	a	b	h	a	a	a	a	b	a	a	b	b	a	a	b	a	b
3	Chr3_bin194	39072358	39335961	263604	189.27	b	a	a	a	a	a	b	b	a	h	a	b	a	a	b	a	a	a	a	a	b	a	a	a	b	b	b	a	b	h	a	a	a	a	b	a	a	b	b	a	a	b	a	b
3	Chr3_bin195	39335962	40087232	751271	190.508	b	a	a	a	a	a	b	b	a	h	a	b	a	a	b	a	a	a	a	a	b	a	a	a	b	b	b	a	b	h	a	a	a	a	b	a	a	b	b	a	a	b	a	b
3	Chr3_bin196	40087233	40226503	139271	192.48	b	a	a	a	a	a	b	b	a	h	a	b	a	a	b	a	a	a	a	a	b	a	a	a	b	b	b	a	b	h	a	a	a	a	b	a	a	b	a	a	a	b	a	b
3	Chr3_bin197	40226504	40982769	756266	193.925	b	a	a	a	a	a	b	b	a	h	a	b	a	a	b	a	a	a	a	a	b	a	a	a	b	b	b	a	b	h	a	a	a	a	b	a	a	b	a	a	a	b	a	b
3	Chr3_bin198	40982770	41027967	45198	195.112	b	a	a	a	a	a	b	b	a	h	a	b	a	a	b	a	a	a	a	a	b	a	a	a	b	b	b	a	b	h	a	a	a	a	b	a	a	b	a	a	a	b	a	b
3	Chr3_bin199	41027968	41094252	66285	196.169	b	a	a	a	a	a	b	b	a	h	a	b	a	a	b	a	a	a	a	a	b	a	a	a	b	b	b	a	b	h	a	a	a	a	b	a	a	b	a	a	a	b	a	b
3	Chr3_bin200	41094253	42079031	984779	207.855	b	a	a	a	a	a	b	b	a	h	a	b	a	a	b	a	a	a	a	a	b	a	a	a	b	b	b	a	b	h	a	a	a	a	b	a	a	b	a	a	a	b	a	b
3	Chr3_bin201	42079032	42116904	37873	206.695	b	a	a	a	a	a	b	b	a	h	a	b	a	a	b	a	a	a	a	a	b	a	a	a	b	b	b	a	b	h	a	a	a	a	b	a	a	b	a	a	a	b	a	b
3	Chr3_bin202	42116905	42140644	23740	197.897	b	a	a	a	a	a	b	b	a	h	a	b	a	a	b	a	a	a	a	a	b	a	a	a	b	b	b	a	b	h	a	a	a	a	b	a	a	b	a	a	a	b	a	b
3	Chr3_bin203	42140645	42203417	62773	205.071	b	a	a	a	a	a	b	b	a	h	a	b	a	a	b	a	a	a	a	a	b	a	a	a	b	b	b	a	b	h	a	a	a	a	b	a	a	b	a	a	a	b	a	b
3	Chr3_bin204	42203418	42346747	143330	199.703	b	a	a	a	a	a	b	b	a	h	a	b	a	a	b	a	a	a	a	a	b	a	a	a	b	b	b	a	b	h	a	a	a	a	b	a	a	b	a	a	a	b	a	b
3	Chr3_bin205	42346748	42372443	25696	203.108	b	a	a	a	a	a	b	b	a	h	a	b	a	a	b	a	a	a	a	a	b	a	a	a	b	b	b	a	b	h	a	a	a	a	b	a	a	b	a	a	a	b	a	b
3	Chr3_bin206	42372444	42399746	27303	201.509	b	a	a	a	a	a	b	b	a	h	a	b	a	a	b	a	a	a	a	a	b	a	a	a	b	b	b	a	b	h	a	a	a	a	b	a	a	b	a	a	a	b	a	b
3	Chr3_bin207	42399747	42442579	42833	209.171	b	a	a	a	a	a	b	b	a	h	a	b	a	a	b	a	a	a	a	a	b	a	a	a	b	b	b	a	b	h	a	a	a	a	b	a	a	b	a	a	a	b	a	b
3	Chr3_bin208	42442580	42563784	121205	210.151	b	a	a	a	a	a	b	b	a	h	a	b	a	a	b	a	a	a	a	a	b	a	a	a	b	b	b	a	b	h	a	a	a	a	b	a	a	b	a	a	a	b	a	b
3	Chr3_bin209	42563785	42591525	27741	211.363	b	a	a	a	a	a	b	b	a	h	a	b	a	a	b	a	a	a	a	a	b	a	a	a	b	b	b	a	b	h	a	a	a	a	b	a	a	b	a	a	a	b	a	b
3	Chr3_bin210	42591526	42759422	167897	212.471	b	a	a	a	a	a	b	b	a	a	a	b	a	a	b	a	a	a	a	a	b	a	a	a	b	b	b	a	b	a	a	a	a	a	b	a	a	b	a	a	a	b	a	b
3	Chr3_bin211	42759423	42792027	32605	213.66	b	a	a	a	a	a	b	b	a	a	a	b	a	a	b	a	a	a	a	a	b	a	a	a	b	b	b	a	b	a	a	a	a	a	b	a	a	b	a	a	a	b	a	b
3	Chr3_bin212	42792028	42870230	78203	215.86	b	a	a	a	a	a	b	b	a	a	a	a	a	a	b	a	a	a	a	b	b	b	a	a	b	b	b	a	b	a	a	a	a	a	b	b	a	b	a	a	a	b	a	b
3	Chr3_bin213	42870231	42907522	37292	218.061	b	a	a	a	a	b	b	b	a	a	a	a	a	a	b	a	a	a	a	b	b	b	a	a	b	b	b	a	b	a	a	a	a	a	a	b	a	b	a	a	a	b	a	b
3	Chr3_bin214	42907523	43115795	208273	219.092	b	a	a	a	a	b	b	b	a	a	a	a	a	a	b	a	a	a	a	b	b	b	a	a	b	b	b	a	b	a	a	a	a	a	a	b	a	b	a	a	a	b	a	b
3	Chr3_bin215	43115796	43146007	30212	220.614	b	a	a	a	a	b	b	b	a	a	a	a	a	a	b	a	a	a	a	b	b	b	a	a	b	b	b	a	b	a	a	a	a	a	a	b	a	b	a	a	a	b	a	b
3	Chr3_bin216	43146008	43185544	39537	222.058	b	a	a	a	a	b	b	b	a	a	a	a	a	a	b	a	a	a	a	b	b	b	a	a	b	b	b	a	b	h	a	a	a	a	a	b	a	b	a	a	a	b	a	b
3	Chr3_bin217	43185545	43230875	45331	223.166	b	a	a	a	a	b	b	b	a	a	a	a	a	a	b	a	a	a	a	b	b	b	a	a	b	b	b	a	b	h	a	a	a	a	a	b	a	b	a	a	a	b	a	b
3	Chr3_bin218	43230876	44361094	1130219	224.146	b	a	a	a	a	b	b	b	a	a	a	a	a	a	b	a	a	a	a	b	b	b	a	a	b	b	b	a	b	h	a	a	a	a	a	b	a	b	a	a	a	b	a	b
3	Chr3_bin219	44361095	44613715	252621	225.1	b	a	a	a	a	b	b	b	a	a	a	a	a	a	b	a	a	a	a	b	b	b	a	a	b	h	b	a	b	h	a	a	a	a	a	b	a	b	a	a	a	b	a	b
3	Chr3_bin220	44613716	44722184	108469	226.575	b	a	a	a	a	b	b	b	a	a	a	a	a	a	b	a	a	a	a	b	b	b	a	a	b	h	b	a	b	h	a	a	a	a	a	b	a	b	a	a	a	b	a	b
3	Chr3_bin221	44722185	44754434	32250	229.946	b	a	a	a	b	b	b	b	a	a	a	a	a	a	b	a	a	a	a	b	b	b	a	a	b	h	b	a	b	h	a	a	a	a	a	b	a	b	a	a	a	b	a	b
3	Chr3_bin222	44754435	45340026	585592	231.364	b	a	a	a	b	b	h	b	a	a	a	a	a	a	b	a	a	a	a	b	b	b	a	a	b	h	b	a	b	h	a	a	a	a	a	b	a	b	a	a	a	b	a	b
3	Chr3_bin223	45340027	46483581	1143555	232.629	b	a	a	a	b	b	h	b	a	a	a	a	a	a	b	a	a	a	a	b	b	b	a	a	b	h	b	a	b	h	a	a	a	a	a	b	a	b	a	a	a	b	a	b
3	Chr3_bin224	46483582	46569798	86217	241.374	b	a	a	a	b	b	h	b	a	b	a	b	a	a	b	a	b	a	a	b	b	b	b	a	b	h	b	a	a	h	b	a	a	b	a	a	a	a	a	b	a	b	a	b
3	Chr3_bin225	46569799	46704878	135080	242.508	b	a	a	a	b	b	h	b	a	b	a	b	a	a	b	a	b	a	a	b	b	b	b	a	b	h	b	a	a	h	b	a	a	b	a	a	a	a	a	b	a	b	a	b
3	Chr3_bin226	46704879	46733500	28622	243.514	b	a	a	a	b	b	h	b	a	b	a	b	a	a	b	a	b	a	a	b	b	b	b	a	b	h	b	a	a	h	b	a	a	b	a	a	a	a	a	b	a	b	a	b
3	Chr3_bin227	46733501	46823247	89747	244.416	b	a	a	a	b	b	h	b	a	b	a	b	a	a	b	a	b	a	a	b	b	b	b	a	b	h	b	a	a	h	b	a	a	b	a	a	a	a	a	b	a	b	a	b
3	Chr3_bin228	46823248	46927966	104719	245.319	a	a	a	a	b	b	h	b	a	b	a	b	a	a	b	a	b	a	a	b	b	b	b	a	b	h	b	a	a	h	b	a	a	b	a	a	a	a	a	b	a	b	a	b
3	Chr3_bin229	46927967	46951136	23170	246.118	a	a	a	a	b	b	h	b	a	b	a	b	a	a	b	a	b	a	a	b	b	b	b	a	b	h	b	a	a	h	b	a	a	b	a	a	a	a	a	b	a	b	a	b
3	Chr3_bin230	46951137	47059305	108169	246.917	a	a	a	a	b	b	h	b	a	b	a	b	a	a	b	a	b	a	a	b	b	b	b	a	b	h	b	a	a	h	b	a	a	b	a	a	a	a	a	b	a	b	a	b
3	Chr3_bin231	47059306	47085004	25699	248.105	a	a	a	a	b	b	h	b	a	b	a	b	a	a	b	a	b	a	a	b	b	b	b	a	b	h	b	a	a	h	b	a	a	b	a	a	a	a	a	b	a	b	a	b
3	Chr3_bin232	47085005	47124668	39664	249.008	a	a	a	a	b	b	h	b	a	b	a	b	a	a	b	a	b	a	a	b	b	b	b	a	b	h	b	a	a	h	b	a	a	b	a	a	a	a	a	b	a	b	a	b
3	Chr3_bin233	47124669	47218557	93889	249.859	a	a	a	a	b	b	h	b	a	b	a	b	a	a	b	a	b	a	a	b	b	b	b	a	b	h	b	a	a	h	b	a	a	b	a	a	a	a	a	b	a	b	a	b
3	Chr3_bin234	47218558	47273741	55184	251.256	a	a	b	a	b	b	h	b	a	b	a	b	a	a	b	a	b	a	a	b	b	b	b	a	b	h	b	a	a	h	a	a	a	b	a	a	a	a	a	b	a	b	a	b
3	Chr3_bin235	47273742	47324404	50663	252.366	a	a	b	a	b	b	h	b	a	b	a	b	a	a	b	a	b	a	a	b	b	b	b	a	b	h	b	a	a	h	a	a	a	b	a	a	a	a	a	b	a	b	a	b
3	Chr3_bin236	47324405	47371191	46787	253.346	a	a	b	a	b	b	h	b	a	b	a	b	a	a	b	a	b	a	a	b	b	b	b	a	b	h	b	a	a	h	a	a	a	b	a	a	a	a	a	b	a	b	a	b
3	Chr3_bin237	47371192	47391718	20527	254.403	a	a	b	a	b	b	h	b	a	b	a	b	a	a	b	a	b	a	a	b	b	b	b	a	b	h	b	a	a	h	a	a	a	b	a	a	a	a	a	b	a	b	a	b
3	Chr3_bin238	47391719	47416148	24430	255.901	a	a	b	a	b	b	h	b	a	b	a	b	a	a	b	a	b	a	a	b	b	b	b	a	b	h	b	a	a	h	a	a	a	b	a	a	a	a	a	b	a	b	a	b
3	Chr3_bin239	47416149	47531152	115004	257.061	a	a	b	a	b	b	h	b	a	b	a	b	a	a	b	a	b	a	a	b	b	b	b	a	b	h	b	a	a	h	a	a	a	b	a	a	a	a	a	b	a	b	a	b
3	Chr3_bin240	47531153	49455943	1924791	258.118	a	a	b	a	b	b	h	b	a	b	a	b	a	a	b	a	b	a	a	b	b	b	b	a	b	h	b	a	a	h	a	a	a	b	a	a	a	a	a	b	a	b	a	b
3	Chr3_bin241	49455944	49585770	129827	260.146	a	a	b	a	b	b	h	b	a	b	a	b	a	a	b	a	b	a	a	b	b	b	b	a	b	h	b	a	a	h	a	a	a	b	a	a	a	a	a	b	a	b	a	b
3	Chr3_bin242	49585771	50652576	1066806	272.681	a	b	b	a	b	a	h	b	a	a	a	b	a	a	b	b	b	a	a	b	b	b	b	a	b	h	h	a	a	h	a	a	a	a	a	a	a	a	a	b	a	a	h	b
4	Chr4_bin1	1	172543	172543	0	h	b	h	h	h	h	h	h	h	h	h	b	h	h	h	h	h	h	b	b	h	h	b	h	h	h	a	b	h	h	h	h	h	h	h	b	h	b	h	h	h	h	h	h
4	Chr4_bin2	172544	1444595	1272052	26.48	h	b	h	h	h	h	h	h	h	h	h	b	h	h	h	h	h	h	a	b	h	h	b	h	h	h	a	b	h	h	b	h	a	h	h	b	h	b	h	h	h	h	h	h
4	Chr4_bin3	1444596	1912009	467414	52.932	h	b	h	h	h	h	h	h	h	h	h	b	h	h	h	h	h	h	a	b	h	h	b	h	h	h	a	b	h	h	b	h	a	h	h	b	h	b	h	h	h	h	h	h
4	Chr4_bin4	1912010	2238397	326388	79.009	h	b	h	h	h	h	h	h	h	h	h	b	h	h	h	h	h	h	a	b	h	h	b	h	h	h	a	b	h	h	b	h	a	h	h	b	h	b	h	h	h	h	h	h
4	Chr4_bin5	2238398	2370205	131808	104.718	h	b	h	h	h	h	h	h	h	h	h	b	h	h	h	h	h	h	a	b	h	h	b	h	h	h	a	b	h	h	b	h	a	h	h	b	h	b	h	h	h	h	h	h
4	Chr4_bin6	2370206	3514167	1143962	131.165	h	b	h	h	h	h	h	h	h	h	h	b	h	h	h	h	h	h	a	b	h	h	b	h	h	h	a	b	h	h	b	h	a	h	h	b	h	b	h	h	h	h	h	h
4	Chr4_bin7	3514168	3582116	67949	159.859	h	b	h	h	h	h	h	h	h	h	h	b	h	h	h	h	h	a	a	b	h	h	b	h	h	h	a	a	h	h	b	h	a	h	h	b	h	b	h	h	h	h	h	h
4	Chr4_bin8	3582117	4921431	1339315	185.935	h	b	h	h	h	h	h	h	h	h	h	b	a	h	h	h	h	a	a	b	h	h	b	h	h	h	a	a	h	h	b	h	a	h	h	b	h	b	h	h	h	h	h	h
4	Chr4_bin9	4921432	5878238	956807	213.584	h	b	h	h	h	h	h	h	h	h	h	b	a	h	h	h	h	a	a	a	h	h	b	h	h	h	a	a	h	h	b	h	a	h	h	a	h	b	h	h	h	h	h	h
4	Chr4_bin10	5878239	6974277	1096039	239.695	h	b	h	h	h	h	h	h	h	h	h	b	a	h	h	h	h	a	a	a	h	h	b	h	h	h	a	a	h	h	b	h	a	h	h	a	h	b	h	h	h	h	h	h
4	Chr4_bin11	6974278	9881544	2907267	264.157	h	b	h	h	h	h	h	h	h	h	h	b	a	h	h	h	h	a	a	a	h	h	b	h	h	h	a	a	h	h	b	h	a	h	h	a	h	b	h	h	h	h	h	h
4	Chr4_bin12	9881545	10190116	308572	289.572	h	b	h	h	h	h	h	h	h	h	h	b	a	h	h	h	h	a	a	a	h	h	b	h	h	h	a	a	h	h	b	h	a	h	h	a	h	b	h	h	h	h	h	h
4	Chr4_bin13	10190117	11620868	1430752	312.339	h	b	h	h	h	h	h	h	h	h	h	b	a	h	h	h	h	a	a	a	h	h	b	h	h	h	a	a	h	h	b	h	a	h	h	a	h	b	h	h	h	h	h	h
4	Chr4_bin14	11620869	11717869	97001	335.774	h	b	h	h	h	h	h	h	h	h	h	b	a	h	h	h	h	a	a	a	h	h	b	h	h	h	a	a	h	h	b	h	a	h	h	a	h	b	h	h	h	h	h	h
4	Chr4_bin15	11717870	11861406	143537	359.048	h	b	h	h	h	h	h	h	h	h	h	b	a	h	h	h	h	a	a	a	h	h	b	h	h	h	a	a	h	h	b	h	a	h	h	a	h	b	h	h	h	h	h	h
4	Chr4_bin16	11861407	12348422	487016	382.131	h	b	h	h	h	h	h	h	h	h	h	b	a	h	h	h	h	a	a	a	h	h	b	h	h	h	a	a	h	h	b	h	a	h	h	a	h	b	h	h	h	h	h	h
4	Chr4_bin17	12348423	12644407	295985	405.468	h	b	h	h	h	h	h	h	h	h	h	b	a	h	h	h	h	a	a	a	h	h	b	h	h	h	a	a	h	h	b	h	a	h	h	a	h	b	h	h	h	h	h	h
4	Chr4_bin18	12644408	18931449	6287042	427.268	h	b	h	h	h	h	h	h	h	h	h	b	a	h	h	h	h	a	a	a	h	h	b	h	h	h	a	a	h	h	b	h	a	h	h	a	h	b	h	h	h	h	h	h
4	Chr4_bin19	18931450	19383930	452481	449.628	h	b	h	h	a	h	h	h	h	h	h	b	a	h	h	h	h	a	a	a	h	h	b	h	h	h	a	a	h	h	b	h	a	h	h	a	a	b	b	h	h	h	h	h
4	Chr4_bin20	19383931	23613494	4229564	466.59	h	b	h	h	a	h	h	h	h	h	h	b	a	h	h	h	h	a	a	a	h	h	b	h	h	h	a	a	h	h	b	h	a	h	a	a	a	b	b	h	h	h	h	h
4	Chr4_bin21	23613495	24321200	707706	483.408	h	b	h	h	a	h	h	h	h	h	h	b	a	h	h	h	h	a	a	a	h	h	b	h	h	h	a	a	h	h	b	h	a	h	a	a	a	b	b	h	h	a	h	h
4	Chr4_bin22	24321201	25296773	975573	499.71	h	b	h	h	a	h	h	h	h	h	h	b	a	h	h	h	h	a	a	a	h	h	b	h	h	h	a	a	h	h	b	h	a	h	a	a	a	b	b	h	h	a	h	h
4	Chr4_bin23	25296774	25406780	110007	519.326	h	a	b	h	a	h	a	a	h	h	h	b	a	h	h	h	h	a	a	a	h	h	a	h	h	h	a	a	a	h	a	b	a	b	a	a	a	b	b	h	a	a	h	h
4	Chr4_bin24	25406781	26800055	1393275	532.353	b	a	b	b	a	b	a	a	b	b	b	b	a	b	b	b	b	a	a	a	b	b	a	b	b	b	a	a	a	h	a	b	a	b	a	a	a	b	b	b	a	a	a	b
4	Chr4_bin25	26800056	27020576	220521	533.024	b	a	b	b	a	b	a	a	b	b	b	b	a	b	b	b	b	a	a	a	b	b	a	b	b	b	a	a	a	h	a	b	a	b	a	a	a	b	b	b	a	a	a	b
4	Chr4_bin26	27020577	30090170	3069594	533.877	b	a	b	b	a	b	a	a	b	b	b	b	a	b	b	b	b	a	a	a	b	b	a	b	b	b	a	a	a	h	a	b	a	b	a	a	a	b	b	b	a	a	a	b
4	Chr4_bin27	30090171	34316287	4226117	534.888	b	a	b	b	a	b	a	a	b	b	b	b	a	b	b	b	b	a	a	a	b	b	a	b	b	b	a	a	a	h	a	b	a	b	a	a	a	b	b	b	a	a	a	b
4	Chr4_bin28	34316288	34440022	123735	535.69	b	a	b	b	a	b	a	a	b	b	b	b	a	b	b	b	b	a	a	a	b	b	a	b	b	b	a	a	a	h	a	b	a	b	a	a	a	b	b	b	a	a	a	b
4	Chr4_bin29	34440023	35046748	606726	536.888	b	a	b	b	a	b	a	a	b	b	b	a	a	b	b	b	b	a	a	a	b	b	a	b	b	b	a	a	a	h	a	b	a	b	a	a	a	b	b	b	a	a	a	b
4	Chr4_bin30	35046749	35237497	190749	538.617	b	a	b	b	a	b	a	a	b	b	b	a	a	b	b	b	b	a	a	a	b	b	a	b	b	b	a	a	a	h	a	b	a	b	a	a	a	b	b	b	a	a	a	b
4	Chr4_bin31	35237498	35317626	80129	539.03	b	a	b	b	a	b	a	a	b	b	b	a	a	b	b	b	b	a	a	a	b	b	a	b	b	b	a	a	a	h	a	b	a	b	a	a	a	b	b	b	a	a	a	b
4	Chr4_bin32	35317627	35339001	21375	539.494	b	a	b	b	a	b	a	a	b	b	b	a	a	b	b	b	b	a	a	a	b	b	a	b	b	b	a	a	a	h	a	b	a	b	a	a	a	b	b	b	a	a	a	b
4	Chr4_bin33	35339002	35434621	95620	540.293	b	a	b	b	a	b	a	a	b	b	b	a	a	b	b	b	b	a	a	a	b	b	a	b	b	b	a	a	a	h	a	b	a	b	a	a	a	b	b	b	a	a	a	b
4	Chr4_bin34	35434622	35549016	114395	539.958	b	a	b	b	a	b	a	a	b	b	b	a	a	b	b	b	b	a	a	a	b	b	a	b	b	b	a	a	a	h	a	b	a	b	a	a	a	b	b	b	a	a	a	b
4	Chr4_bin35	35549017	35598405	49389	540.731	b	a	b	b	a	b	a	a	b	b	b	a	a	b	b	b	b	a	a	a	b	b	a	b	b	b	a	a	a	h	a	b	a	b	a	a	a	b	b	b	a	a	h	b
4	Chr4_bin36	35598406	35680991	82586	541.587	b	a	b	b	a	b	a	a	b	b	b	a	a	b	b	a	b	a	a	a	b	b	a	b	b	b	a	a	a	h	a	b	a	b	a	a	a	b	b	b	a	a	h	b
4	Chr4_bin37	35680992	35730717	49726	543.062	b	a	b	b	a	b	a	a	b	b	b	a	a	b	b	a	b	a	a	a	b	b	a	b	b	b	a	a	a	h	a	b	a	b	a	a	a	b	b	b	a	a	h	b
4	Chr4_bin38	35730718	35953290	222573	543.861	b	a	b	b	a	b	a	a	b	b	b	a	a	b	b	a	b	a	a	a	b	b	a	b	b	b	a	a	a	h	a	b	a	b	a	a	a	b	b	b	a	a	h	b
4	Chr4_bin39	35953291	36177803	224513	544.841	b	a	b	b	a	b	a	a	b	b	b	a	a	b	b	a	b	a	a	a	b	b	a	b	b	b	a	a	a	h	a	b	a	b	a	a	a	b	b	b	a	a	h	b
4	Chr4_bin40	36177804	36909122	731319	545.976	b	a	b	b	a	b	a	a	b	b	b	a	a	b	b	a	b	b	a	a	b	b	a	b	b	b	a	a	a	h	a	b	a	b	a	a	a	b	b	b	a	a	h	b
4	Chr4_bin41	36909123	37494930	585808	547.086	b	a	b	b	a	b	a	a	b	b	b	a	a	b	b	a	b	b	a	a	b	b	a	b	b	b	a	a	a	h	a	b	a	b	a	a	a	b	b	b	a	a	h	b
4	Chr4_bin42	37494931	37584777	89847	560.757	b	a	b	b	a	b	a	a	a	b	b	a	a	b	b	a	a	b	b	b	b	b	a	b	b	b	b	a	a	h	a	b	a	b	a	a	b	b	b	a	a	b	h	b
4	Chr4_bin43	37584778	37608530	23753	562.445	b	a	b	b	a	b	a	a	a	b	b	a	a	b	b	a	a	b	b	b	b	b	a	b	b	b	b	a	a	h	a	b	a	b	a	a	b	b	b	a	a	b	h	b
4	Chr4_bin44	37608531	37630778	22248	564	b	a	b	b	b	b	a	a	a	b	b	a	a	b	b	a	a	b	b	b	b	b	a	b	b	b	b	a	a	h	a	b	a	b	a	a	b	b	b	a	a	b	h	b
4	Chr4_bin45	37630779	37684761	53983	565.238	b	a	b	b	b	b	a	a	a	b	b	a	a	b	b	a	a	b	b	b	b	b	a	b	b	b	b	a	a	h	a	b	a	b	a	a	b	b	b	a	a	b	h	b
4	Chr4_bin46	37684762	37738607	53846	566.372	b	a	b	b	b	b	a	a	a	b	b	a	a	b	b	a	a	b	b	b	b	b	a	b	b	b	b	a	a	h	a	b	a	b	a	a	b	b	b	a	a	b	h	b
4	Chr4_bin47	37738608	37881872	143265	568.882	b	a	b	b	a	b	a	a	b	b	b	a	a	b	b	b	a	b	b	b	b	b	a	b	b	b	b	a	a	h	a	b	a	b	a	a	b	a	b	a	a	b	h	b
4	Chr4_bin48	37881873	37904370	22498	570.435	b	a	b	b	a	b	a	a	b	b	b	a	a	b	b	b	a	b	b	b	b	b	a	b	b	b	b	a	a	h	a	b	a	b	a	a	b	a	b	a	a	b	a	b
4	Chr4_bin49	37904371	37945082	40712	572.059	b	a	b	b	a	b	a	a	b	b	b	a	a	b	b	b	a	b	b	b	b	b	a	b	b	b	b	a	a	h	a	b	a	b	a	a	b	a	b	a	a	b	a	b
4	Chr4_bin50	37945083	37987825	42743	574.216	b	a	b	b	a	b	a	a	b	b	b	a	a	b	b	b	a	b	b	b	b	b	a	b	b	b	b	a	a	h	a	b	a	b	a	a	b	a	b	a	a	b	a	b
4	Chr4_bin51	37987826	38053634	65809	574.809	b	a	b	b	a	b	a	a	b	b	b	a	a	b	b	b	a	b	b	b	b	b	a	b	b	b	b	a	a	h	a	b	a	b	a	a	b	a	b	a	a	b	a	b
4	Chr4_bin52	38053635	38209891	156257	575.584	b	a	b	b	a	b	a	a	b	b	b	a	a	b	b	b	a	b	a	b	b	b	a	b	b	b	b	a	a	h	a	b	a	b	a	a	b	a	b	a	a	b	a	b
4	Chr4_bin53	38209892	38260565	50674	577.365	b	a	b	b	a	b	a	a	b	b	b	a	a	b	b	b	a	b	a	b	b	b	a	a	b	b	b	a	a	h	a	b	a	b	a	a	b	a	b	a	a	b	a	b
4	Chr4_bin54	38260566	38290715	30150	578.504	b	a	b	b	a	b	a	a	b	b	b	a	a	b	b	b	a	b	a	b	b	b	a	a	b	b	b	a	a	h	a	b	a	b	a	a	b	a	b	a	a	b	a	b
4	Chr4_bin55	38290716	38382924	92209	580.068	b	a	b	b	a	b	a	a	b	b	b	a	a	b	b	a	a	b	a	b	b	b	a	a	b	b	b	a	a	h	a	b	a	a	a	a	b	a	b	a	a	b	a	b
4	Chr4_bin56	38382925	40408058	2025134	582.516	b	a	b	b	a	b	a	a	b	b	b	a	a	b	b	a	a	a	a	b	b	b	b	a	b	b	b	a	a	h	a	b	a	a	a	a	b	a	b	a	a	b	a	b
5	Chr5_bin1	1	98073	98073	0	a	a	b	b	a	a	a	a	a	a	a	b	a	a	b	a	b	a	a	b	b	a	b	a	a	a	a	a	b	h	b	b	b	a	a	a	b	a	b	b	b	b	b	a
5	Chr5_bin2	98074	348343	250270	0.67	a	a	b	b	a	a	a	a	a	a	a	b	a	a	b	a	b	a	a	b	b	a	b	a	a	a	a	a	b	h	b	b	b	a	a	a	b	a	b	b	b	b	b	a
5	Chr5_bin3	348344	393202	44859	1.676	a	a	b	b	a	a	a	a	a	a	a	b	a	a	b	a	b	a	a	b	b	a	b	a	a	a	a	a	b	h	b	b	b	a	a	a	b	a	b	b	b	b	b	a
5	Chr5_bin4	393203	415835	22633	2.527	a	a	b	b	a	a	a	a	a	a	a	b	a	a	b	a	b	a	a	b	b	a	b	a	a	a	a	a	b	h	b	b	b	a	a	a	b	a	b	b	b	b	b	a
5	Chr5_bin5	415836	440491	24656	3.69	a	a	b	b	a	a	a	a	a	a	a	b	a	a	b	a	b	a	a	b	b	a	b	a	a	a	a	a	b	h	b	b	b	a	a	a	b	a	b	b	b	b	b	a
5	Chr5_bin6	440492	487456	46965	4.542	a	a	b	b	a	a	a	a	a	a	a	b	a	a	b	a	b	a	a	b	b	a	b	a	a	a	a	a	b	h	b	b	b	a	a	a	b	a	b	b	b	b	b	a
5	Chr5_bin7	487457	546270	58814	5.677	a	a	b	b	a	a	a	a	a	a	a	b	a	a	b	a	b	a	a	b	b	a	b	a	h	a	a	a	b	h	b	b	b	a	a	a	b	a	b	b	b	b	b	a
5	Chr5_bin8	546271	600564	54294	7.284	a	a	b	b	a	a	a	a	a	a	a	b	a	a	b	a	b	a	a	b	b	a	b	a	h	a	a	a	b	h	b	b	b	a	a	a	b	a	b	b	b	b	b	a
5	Chr5_bin9	600565	688951	88387	9.964	a	a	b	b	a	a	a	a	a	a	a	b	a	a	b	a	b	a	a	b	b	a	b	a	h	a	a	a	b	h	b	b	b	a	a	b	b	a	b	b	b	b	b	a
5	Chr5_bin10	688952	709134	20183	11.36	a	a	b	b	a	a	a	a	a	a	a	b	h	a	b	a	b	a	a	b	b	a	b	a	h	a	a	a	b	h	b	b	b	a	h	b	b	a	b	b	b	b	b	a
5	Chr5_bin11	709135	883248	174114	12.726	a	a	b	b	a	a	a	a	a	a	a	b	h	a	b	a	b	a	a	b	b	a	b	a	h	a	a	a	b	h	b	b	b	a	h	b	b	a	b	b	b	b	b	a
5	Chr5_bin12	883249	1727215	843967	16.823	a	a	b	b	a	a	a	a	a	a	a	b	h	a	a	a	b	a	a	b	b	a	b	a	h	a	a	a	a	h	b	b	b	a	h	b	b	a	a	b	b	b	b	a
5	Chr5_bin13	1727216	1787097	59882	17.829	a	a	b	b	a	a	a	a	a	a	a	b	h	a	a	a	b	a	a	b	b	a	b	a	h	a	a	a	a	h	b	b	b	a	h	b	b	a	a	b	b	b	b	a
5	Chr5_bin14	1787098	1853070	65973	18.628	a	a	b	b	a	a	a	a	a	a	a	b	b	a	a	a	b	a	a	b	b	a	b	a	h	a	a	a	a	h	b	b	b	a	h	b	b	a	a	b	b	b	b	a
5	Chr5_bin15	1853071	1889832	36762	20.028	a	a	b	b	a	a	a	a	a	a	a	b	b	a	a	a	b	a	a	b	b	a	b	a	h	a	a	a	a	h	b	b	b	a	h	b	b	a	a	b	b	b	b	a
5	Chr5_bin16	1889833	2020482	130650	21.189	a	a	b	b	a	a	a	a	a	a	a	b	b	a	a	a	b	a	a	b	b	a	b	a	h	a	a	a	a	h	b	b	b	a	b	b	b	a	a	b	b	b	b	a
5	Chr5_bin17	2020483	2042653	22171	27.105	a	a	b	b	a	a	a	a	a	a	a	b	b	a	a	a	b	a	a	b	b	a	b	a	h	a	a	a	a	h	a	b	b	a	b	b	b	a	a	b	b	b	b	a
5	Chr5_bin18	2042654	2065029	22376	27.492	a	a	b	b	a	a	a	a	a	a	a	b	b	a	a	a	b	a	a	b	b	a	b	a	h	a	a	a	a	h	a	b	b	a	b	b	b	a	a	b	b	b	b	a
5	Chr5_bin19	2065030	2088985	23956	28.798	a	a	b	b	a	a	a	a	a	a	a	b	b	a	a	a	b	a	a	b	b	a	b	a	h	a	a	b	b	h	a	b	b	a	b	b	b	a	a	b	b	b	b	a
5	Chr5_bin20	2088986	2110556	21571	29.339	a	a	b	b	a	a	a	a	a	a	a	b	b	a	a	a	b	a	a	b	b	a	a	a	h	a	a	b	b	h	a	b	b	a	b	b	b	a	a	b	b	b	b	a
5	Chr5_bin21	2110557	2198025	87469	30.296	a	a	b	b	a	a	a	a	a	a	a	b	b	a	a	a	b	a	a	b	b	a	a	a	h	a	a	b	b	h	a	a	b	a	b	b	b	a	a	b	b	b	b	a
5	Chr5_bin22	2198026	2223526	25501	31.2	a	a	b	b	a	a	a	a	a	a	a	b	b	a	a	a	b	a	a	b	b	a	a	a	h	a	a	b	b	h	a	a	b	a	b	b	b	a	a	b	b	b	b	a
5	Chr5_bin23	2223527	2244511	20985	32.025	a	a	b	b	a	a	a	a	a	a	a	b	b	a	a	a	b	a	a	b	b	a	a	a	h	a	a	b	b	h	a	a	b	a	b	b	b	a	a	b	b	b	b	a
5	Chr5_bin24	2244512	2266302	21791	32.36	a	a	b	b	a	a	a	a	a	a	a	b	b	a	a	a	b	a	a	b	b	a	a	a	h	a	a	b	b	h	a	a	b	a	b	b	b	a	a	b	b	b	b	a
5	Chr5_bin25	2266303	2301080	34778	33.316	a	a	b	b	a	a	a	a	a	a	a	b	b	a	a	a	b	a	a	b	b	a	a	a	h	a	a	b	b	h	a	a	b	a	b	b	b	a	a	b	b	b	b	a
5	Chr5_bin26	2301081	2338667	37587	34.463	a	a	b	b	a	a	a	a	a	a	a	b	b	a	a	a	b	a	a	b	b	a	a	a	h	a	a	b	b	h	a	a	b	a	b	b	b	a	a	b	b	b	b	a
5	Chr5_bin27	2338668	2378055	39388	35.134	a	a	b	b	a	a	a	a	a	a	a	b	b	a	a	a	b	a	a	b	b	a	a	a	h	a	a	b	b	h	a	a	b	a	b	b	b	a	a	b	b	b	b	a
5	Chr5_bin28	2378056	2416093	38038	35.985	a	a	b	b	a	a	a	a	a	a	a	b	b	a	a	a	b	a	a	b	b	a	a	a	h	a	a	b	b	h	a	a	b	a	b	b	b	a	a	b	b	b	b	a
5	Chr5_bin29	2416094	2444319	28226	36.862	a	a	b	b	a	a	a	a	a	a	a	b	b	a	a	a	b	a	a	b	b	a	a	a	h	a	a	b	b	h	a	a	b	a	b	b	b	a	a	b	b	b	b	a
5	Chr5_bin30	2444320	2543647	99328	38.101	a	a	b	b	a	a	a	a	a	a	a	b	b	a	a	a	b	a	a	b	b	a	a	a	h	a	a	b	b	b	a	a	b	a	b	b	b	a	a	b	b	b	b	a
5	Chr5_bin31	2543648	2847394	303747	39.798	a	a	b	b	a	a	a	a	a	a	a	b	b	a	a	b	b	a	a	b	b	a	a	a	h	a	a	b	b	b	a	b	b	a	b	b	b	a	a	b	b	b	b	a
5	Chr5_bin32	2847395	3400155	552761	40.52	a	a	b	b	a	a	a	a	a	a	a	b	b	a	a	b	b	a	a	b	b	a	a	a	h	a	a	b	b	b	a	b	b	a	b	b	b	a	a	b	b	b	b	a
5	Chr5_bin33	3400156	3481789	81634	47.537	a	a	a	b	a	a	a	a	a	a	a	b	b	a	a	b	b	a	a	b	b	a	a	a	h	a	a	b	b	b	a	b	b	a	b	b	b	a	a	b	b	b	b	a
5	Chr5_bin34	3481790	3596989	115200	48.208	a	a	a	b	a	a	a	a	a	a	a	b	b	a	a	b	b	a	a	b	b	a	a	a	h	a	a	b	b	b	a	b	b	a	b	b	b	a	a	b	b	b	b	a
5	Chr5_bin35	3596990	3688565	91576	48.801	a	a	a	b	a	a	a	a	a	a	a	b	b	a	a	b	b	a	a	b	b	a	a	a	h	a	a	b	b	b	a	b	b	a	b	b	b	a	a	b	b	b	b	a
5	Chr5_bin36	3688566	3826566	138001	49.944	a	a	a	b	a	a	a	a	a	a	a	b	b	a	a	b	b	a	a	b	b	a	a	a	h	a	a	b	b	b	a	b	a	a	b	b	b	a	a	b	b	b	b	a
5	Chr5_bin37	3826567	3903124	76558	51.352	a	a	a	b	a	a	a	a	a	a	a	b	b	a	a	b	b	a	a	b	b	a	a	a	h	a	a	b	b	b	a	b	a	a	b	b	b	a	a	b	b	b	b	a
5	Chr5_bin38	3903125	4289641	386517	53.354	a	a	a	b	a	b	a	a	a	a	a	b	b	a	a	b	b	a	a	b	b	a	a	a	h	a	a	b	b	b	a	b	a	a	b	b	b	a	a	b	b	b	b	a
5	Chr5_bin39	4289642	4318867	29226	56.984	b	a	a	b	a	b	b	a	a	b	a	b	b	a	a	b	b	a	a	b	b	a	a	a	h	a	a	b	b	b	a	b	a	a	b	b	b	a	b	b	a	b	b	a
5	Chr5_bin40	4318868	4339564	20697	57.654	a	a	a	b	a	b	b	a	a	b	a	b	b	a	a	b	b	a	a	b	b	a	a	a	h	a	a	b	b	b	a	b	a	a	b	b	b	a	b	b	a	b	b	a
5	Chr5_bin41	4339565	5999044	1659480	59.563	a	a	a	b	a	h	b	a	a	b	a	b	b	a	a	b	b	a	a	b	b	a	a	a	h	a	a	b	b	b	h	b	a	a	b	b	b	a	b	b	a	b	b	a
5	Chr5_bin42	5999045	7894167	1895123	60.826	a	a	a	b	a	h	b	a	a	b	a	b	b	a	a	b	b	a	a	b	b	a	a	a	h	a	a	b	b	b	h	b	a	a	b	b	b	a	b	b	a	b	b	a
5	Chr5_bin43	7894168	7950377	56210	63.74	a	a	a	b	a	h	b	a	a	a	a	b	b	a	a	b	b	a	a	b	b	a	a	a	h	a	a	b	b	b	h	b	a	a	b	b	b	a	b	b	a	b	b	a
5	Chr5_bin44	7950378	8247664	297287	66.593	a	a	a	b	a	h	b	a	a	a	a	b	b	a	a	b	b	a	a	b	b	a	a	a	h	a	a	b	a	h	h	b	a	a	b	b	b	a	b	b	a	b	b	a
5	Chr5_bin45	8247665	8306586	58922	72.459	a	a	a	b	a	h	a	a	a	a	a	b	a	a	a	b	b	a	a	b	b	a	a	a	h	a	a	a	a	h	h	b	a	a	b	b	b	a	b	b	a	a	b	a
5	Chr5_bin46	8306587	8457426	150840	75.502	a	a	a	b	a	h	a	a	a	a	a	b	a	a	a	b	b	a	a	b	b	a	a	a	h	a	a	a	a	h	h	b	a	a	b	b	b	a	b	b	a	a	b	a
5	Chr5_bin47	8457427	8519605	62179	77.397	a	a	a	b	a	h	a	a	a	a	a	b	a	a	a	b	b	a	a	b	b	a	a	a	h	a	a	a	a	h	h	b	a	a	b	b	b	b	b	b	a	a	b	a
5	Chr5_bin48	8519606	8925404	405799	79.133	a	a	a	b	a	h	a	a	a	a	a	b	a	a	a	b	b	a	a	b	b	a	a	a	h	a	a	a	a	h	h	b	a	a	b	b	b	b	a	b	a	a	b	a
5	Chr5_bin49	8925405	9090113	164709	81.161	a	a	b	b	a	h	a	a	a	a	a	b	a	a	a	b	b	a	a	b	b	a	b	a	h	a	a	a	a	h	h	b	a	a	b	b	a	b	a	b	a	a	b	a
5	Chr5_bin50	9090114	13735771	4645658	83.484	a	a	b	b	a	h	a	b	a	a	a	b	a	a	a	b	b	a	a	b	b	a	b	a	h	a	a	a	a	h	h	b	a	a	b	b	a	b	a	b	a	a	b	a
5	Chr5_bin51	13735772	13932139	196368	89.504	a	b	b	b	a	a	a	b	a	a	a	b	a	a	a	b	b	a	b	b	b	b	b	a	b	a	a	a	a	h	b	b	a	a	b	b	a	b	a	b	a	a	a	a
5	Chr5_bin52	13932140	14036927	104788	93.458	a	b	b	b	b	a	a	b	a	a	a	b	a	a	b	b	b	a	b	b	b	b	b	a	b	a	a	a	a	h	b	b	a	a	b	b	a	b	a	b	a	a	a	b
5	Chr5_bin53	14036928	14943449	906522	93.664	a	b	b	b	b	a	a	b	a	a	a	b	a	a	b	b	b	a	b	b	b	b	b	a	b	a	a	a	a	h	b	b	a	a	b	b	a	b	a	b	a	a	a	b
5	Chr5_bin54	14943450	23378124	8434675	93.871	a	b	b	b	b	a	a	b	a	a	a	b	a	a	b	b	b	a	b	b	b	b	b	a	b	a	a	a	a	h	b	b	a	a	b	b	a	b	a	b	a	a	a	b
5	Chr5_bin55	23378125	23483407	105283	94.207	a	b	b	b	b	a	a	b	a	a	a	b	a	a	b	b	b	a	b	b	b	b	b	a	b	a	a	a	a	h	b	b	a	a	b	b	a	b	a	b	a	a	a	a
5	Chr5_bin56	23483408	23578822	95415	94.207	a	b	b	b	b	a	a	b	a	a	a	b	a	a	b	b	b	a	b	b	b	b	b	a	b	a	a	a	a	b	b	b	a	a	b	b	a	b	a	b	a	a	a	a
5	Chr5_bin57	23578823	23993869	415047	94.336	a	b	b	b	b	a	a	b	a	a	a	b	a	a	b	b	b	a	b	b	b	b	b	a	b	a	a	a	a	b	b	b	a	a	b	b	a	b	a	b	a	a	a	a
5	Chr5_bin58	23993870	24250810	256941	94.336	a	b	b	b	b	a	a	b	a	a	a	b	a	a	b	b	b	a	b	b	b	b	b	a	b	a	a	a	a	b	b	b	a	a	b	b	a	b	a	b	a	a	a	a
5	Chr5_bin59	24250811	25013220	762410	94.491	a	b	b	b	b	a	a	b	a	a	a	b	a	a	b	b	b	a	b	b	b	b	b	a	b	a	a	a	a	b	b	b	a	a	b	b	a	b	a	b	a	a	a	a
5	Chr5_bin60	25013221	25044953	31733	94.749	a	b	b	b	b	a	a	b	a	a	a	b	a	a	b	b	b	a	b	b	b	b	b	a	b	a	a	a	a	b	b	b	a	a	b	b	a	b	a	b	b	a	a	a
5	Chr5_bin61	25044954	25079025	34072	95.268	a	b	b	b	b	a	a	b	a	a	a	b	a	a	b	b	b	a	b	b	b	b	b	a	b	a	a	a	a	b	b	b	a	a	b	b	a	b	a	b	b	a	a	a
5	Chr5_bin62	25079026	25234920	155895	95.474	a	b	b	b	b	a	a	b	a	a	a	b	a	a	b	b	b	a	b	b	b	b	b	a	b	a	a	a	a	b	b	b	a	a	b	b	a	b	a	b	b	a	a	a
5	Chr5_bin63	25234921	25268193	33273	95.809	a	b	b	b	b	a	a	b	a	a	a	b	a	b	b	b	b	a	b	b	b	b	b	a	b	a	a	a	a	b	b	b	a	a	b	b	a	b	a	b	b	a	a	a
5	Chr5_bin64	25268194	25327997	59804	96.275	a	b	b	b	b	a	a	b	a	a	a	b	a	b	b	b	b	a	b	b	b	b	b	a	b	a	a	a	a	b	b	b	a	a	b	b	a	b	a	b	b	a	a	a
5	Chr5_bin65	25327998	25399913	71916	96.74	a	b	b	b	b	a	a	b	a	a	a	b	a	b	b	b	b	a	b	b	b	b	b	a	b	a	a	a	a	b	b	b	a	a	b	b	a	b	a	b	b	a	a	a
5	Chr5_bin66	25399914	25485391	85478	97.075	a	b	b	b	b	a	a	b	a	a	a	b	a	b	b	b	b	a	b	b	b	b	b	a	b	a	a	a	a	b	b	b	a	a	b	b	a	b	a	b	b	a	a	a
5	Chr5_bin67	25485392	25519353	33962	97.359	a	b	b	b	b	a	a	b	a	a	a	b	a	b	b	b	b	a	b	b	b	b	b	a	b	a	a	a	a	b	b	b	a	a	b	b	a	b	a	b	b	a	a	a
5	Chr5_bin68	25519354	25573327	53974	97.694	a	b	b	b	b	a	a	b	a	a	a	b	a	b	b	b	b	a	b	b	b	b	b	a	b	a	a	a	a	b	b	b	a	a	b	b	a	b	a	b	b	a	a	a
5	Chr5_bin69	25573328	25758965	185638	98.235	a	b	b	b	b	a	a	b	a	a	a	b	a	b	b	b	b	a	b	b	b	b	b	a	b	a	a	a	a	b	b	b	a	a	b	b	a	b	a	b	b	a	a	a
5	Chr5_bin70	25758966	32468785	6709820	99.679	a	b	b	b	b	a	a	b	a	a	a	b	a	b	b	b	b	a	b	b	b	b	b	a	b	a	a	a	a	b	b	h	a	a	b	b	a	b	a	b	b	a	h	a
5	Chr5_bin71	32468786	32544024	75239	103.862	a	b	b	b	b	b	a	a	a	a	a	b	a	b	b	b	b	a	b	b	b	b	b	a	b	a	a	a	a	b	b	h	a	a	b	b	a	b	a	a	b	a	h	a
5	Chr5_bin72	32544025	32758981	214957	110.358	a	b	b	a	b	b	b	a	a	a	a	b	a	b	b	a	a	a	b	b	b	b	a	a	b	a	a	a	a	b	b	h	a	a	b	a	a	b	a	a	a	a	h	a
5	Chr5_bin73	32758982	33232183	473202	113.005	a	b	b	a	b	b	b	a	a	a	a	b	a	b	b	a	a	a	b	b	b	b	a	a	a	a	a	a	a	b	b	h	a	a	b	a	a	b	a	a	a	a	h	a
5	Chr5_bin74	33232184	33302505	70322	114.142	a	b	b	a	b	b	b	a	a	a	a	b	a	b	b	a	a	a	b	b	b	b	a	a	a	a	a	a	a	b	b	h	a	a	b	a	a	a	a	a	a	a	h	a
5	Chr5_bin75	33302506	33338486	35981	115.019	a	b	b	a	b	b	b	a	a	a	a	b	a	b	b	a	a	a	b	b	b	b	a	a	a	a	a	a	a	b	b	h	a	a	a	a	a	a	a	a	a	a	h	a
5	Chr5_bin76	33338487	33484364	145878	115.741	a	b	b	a	b	b	b	a	a	a	a	b	a	b	b	a	a	a	b	b	b	b	a	a	a	a	a	a	a	b	b	h	a	a	a	a	a	a	a	a	a	a	h	a
5	Chr5_bin77	33484365	33577970	93606	116.54	a	b	b	a	b	b	b	a	a	a	a	b	a	b	b	a	a	a	b	b	b	b	a	a	a	a	a	a	a	b	b	h	a	a	a	a	a	a	a	a	a	a	h	a
5	Chr5_bin78	33577971	33826394	248424	117.39	a	b	b	a	b	b	b	a	a	a	a	b	a	b	b	a	a	a	b	b	b	b	a	a	a	a	a	a	a	b	b	h	a	a	a	a	a	a	a	a	a	a	h	a
5	Chr5_bin79	33826395	33870511	44117	118.061	a	b	b	a	b	b	b	a	a	a	a	b	a	a	b	a	a	a	b	b	b	b	a	a	a	a	a	a	a	b	b	h	a	a	a	a	a	a	a	a	a	a	h	a
5	Chr5_bin80	33870512	33931621	61110	118.525	a	b	b	a	b	b	b	a	a	a	a	b	a	a	b	a	a	a	b	b	b	b	a	a	a	a	a	a	a	b	b	h	a	a	a	a	a	a	a	a	a	a	h	a
5	Chr5_bin81	33931622	33973958	42337	119.04	a	b	b	a	b	b	b	a	a	a	a	b	a	a	b	a	a	a	b	b	b	b	a	a	a	a	a	a	a	b	b	h	a	a	a	a	a	a	a	a	a	a	h	a
5	Chr5_bin82	33973959	34008636	34678	120.051	a	b	b	a	b	b	b	a	a	a	a	b	a	a	b	a	a	a	b	b	b	b	a	a	a	a	a	a	a	b	b	h	a	a	a	a	a	a	a	a	a	a	h	a
5	Chr5_bin83	34008637	34108571	99935	120.774	a	b	b	a	b	b	b	a	a	a	a	b	a	a	b	a	a	a	b	b	b	b	a	a	a	a	a	a	a	b	b	h	a	a	a	a	a	a	a	a	a	a	h	a
5	Chr5_bin84	34108572	34144188	35617	121.367	a	b	b	a	b	b	b	a	a	a	a	b	a	a	b	a	a	a	b	b	b	b	a	a	a	a	a	a	a	b	b	h	a	a	a	a	a	a	a	a	a	a	h	a
5	Chr5_bin85	34144189	34171454	27266	122.218	a	b	b	a	b	b	b	a	a	a	a	b	a	a	b	a	a	a	b	b	b	b	a	a	a	a	a	a	a	h	b	h	a	a	a	a	a	a	a	a	a	a	h	a
5	Chr5_bin86	34171455	34204090	32636	122.94	a	b	b	a	b	b	b	a	a	a	a	b	a	a	b	a	a	a	b	b	b	b	a	a	a	a	a	a	a	h	b	h	a	a	a	a	a	a	a	a	a	a	h	a
5	Chr5_bin87	34204091	34241709	37619	123.61	a	b	b	a	b	b	b	a	a	a	a	b	a	a	b	a	a	a	b	b	b	b	a	a	a	a	a	a	a	h	b	h	a	a	a	a	a	a	a	a	a	a	h	a
5	Chr5_bin88	34241710	34268647	26938	124.487	a	b	b	a	b	b	b	a	a	a	a	b	a	a	b	a	a	a	b	b	b	b	a	a	a	a	a	a	a	h	b	h	a	a	a	a	a	a	a	a	a	a	h	a
5	Chr5_bin89	34268648	34353554	84907	125.235	a	b	b	a	b	b	b	a	a	a	a	b	a	a	b	a	a	a	b	b	b	b	a	a	a	a	a	a	a	h	b	h	a	a	a	a	a	a	a	a	a	a	h	a
5	Chr5_bin90	34353555	34522032	168478	126.086	a	b	b	a	b	b	b	a	a	a	a	b	a	a	b	a	a	a	b	b	b	b	a	a	a	a	a	a	a	h	b	h	a	a	a	a	a	a	a	a	a	a	h	a
5	Chr5_bin91	34522033	34545704	23672	126.679	a	b	b	a	b	b	b	a	a	a	a	b	a	a	b	a	a	a	b	b	b	b	a	a	a	a	a	a	a	h	b	h	a	a	a	a	a	a	a	a	a	a	h	a
5	Chr5_bin92	34545705	34583058	37354	127.35	a	b	b	a	b	b	b	a	a	a	a	b	a	a	b	a	a	a	b	b	b	b	a	a	a	a	a	a	a	h	b	h	a	a	a	a	a	a	a	a	a	a	h	a
5	Chr5_bin93	34583059	34621470	38412	127.891	a	b	b	a	b	b	b	a	a	a	a	b	a	a	b	a	a	a	b	b	b	b	a	a	a	a	a	a	a	h	b	h	a	a	a	a	a	a	a	a	a	a	h	a
5	Chr5_bin94	34621471	34707867	86397	128.716	a	b	b	a	b	b	b	a	a	a	a	b	a	a	b	a	a	a	b	b	b	b	a	a	a	a	a	a	a	h	b	h	a	a	a	a	a	a	a	a	a	a	h	a
5	Chr5_bin95	34707868	34744963	37096	129.645	a	b	b	a	b	b	b	a	a	a	a	b	a	a	b	a	a	a	b	b	b	b	b	a	a	a	a	a	a	h	b	h	a	a	a	a	a	a	a	a	a	a	h	a
5	Chr5_bin96	34744964	34897571	152608	130.599	a	b	b	a	b	b	b	a	a	a	a	b	a	a	b	a	a	a	b	b	b	b	b	a	a	a	a	a	a	h	b	h	a	a	a	a	a	a	a	a	a	a	h	a
5	Chr5_bin97	34897572	35086391	188820	133.919	a	b	b	a	b	b	b	a	a	a	a	b	a	a	b	a	a	a	b	b	b	b	b	a	a	a	a	a	a	h	b	h	a	a	a	a	a	b	b	a	a	a	h	a
5	Chr5_bin98	35086392	35632766	546375	135.678	a	b	b	a	b	b	b	a	a	a	a	b	a	a	b	a	a	a	b	b	b	b	b	a	a	a	a	a	a	h	b	h	a	a	a	a	a	b	b	a	a	a	h	a
5	Chr5_bin99	35632767	35764629	131863	137.071	a	b	b	a	b	b	b	a	a	a	a	b	a	a	b	a	a	a	b	b	b	a	b	a	a	a	a	a	a	h	b	h	a	a	a	a	a	b	b	a	a	a	h	a
5	Chr5_bin100	35764630	36065554	300925	139.472	a	b	b	b	a	b	b	a	a	a	a	b	a	a	b	a	a	a	b	b	b	a	b	a	a	a	a	a	a	h	b	h	a	a	a	a	a	b	b	b	a	a	h	a
5	Chr5_bin101	36065555	36202232	136678	141.046	a	b	b	b	a	b	b	a	a	a	a	b	a	a	b	a	a	a	b	b	b	a	b	a	a	a	a	a	a	h	b	h	a	a	a	a	a	b	b	b	a	a	h	a
5	Chr5_bin102	36202233	36259561	57329	142.856	a	b	b	b	a	b	b	a	a	a	a	b	a	a	b	a	a	a	b	b	b	a	b	a	a	a	a	a	a	h	b	h	a	a	a	a	a	b	b	b	a	a	h	a
5	Chr5_bin103	36259562	36317753	58192	144.532	a	b	b	b	a	b	b	a	a	a	a	b	a	a	b	a	a	a	b	b	b	a	b	a	a	a	a	a	a	h	b	h	a	a	a	a	a	b	b	b	a	a	h	a
5	Chr5_bin104	36317754	36450110	132357	145.847	a	b	b	b	a	b	b	a	a	a	a	b	a	a	b	a	a	a	b	b	b	a	b	a	a	a	a	a	a	h	b	h	a	a	a	a	a	b	b	b	a	a	h	a
5	Chr5_bin105	36450111	36526531	76421	147.188	a	b	b	b	a	b	b	a	a	a	a	b	a	a	b	a	a	a	b	b	b	a	b	a	a	a	a	a	a	h	b	h	a	a	a	a	a	b	b	b	a	a	h	a
5	Chr5_bin106	36526532	36988217	461686	148.736	a	b	b	b	a	b	b	a	a	a	a	b	a	a	b	a	a	a	b	b	b	a	b	a	a	a	a	a	a	h	b	h	a	a	a	a	a	b	b	b	a	a	h	a
5	Chr5_bin107	36988218	37061839	73622	150.051	a	b	b	b	a	b	b	a	a	a	a	b	a	a	b	a	a	a	b	b	b	a	b	a	a	a	a	a	a	h	b	h	a	a	a	a	a	b	a	b	a	a	h	a
5	Chr5_bin108	37061840	37515660	453821	151.653	a	b	b	b	a	b	b	a	a	a	a	a	a	a	b	a	a	a	b	b	b	a	b	a	a	a	a	a	a	h	b	h	a	a	a	a	a	b	a	b	a	a	h	a
5	Chr5_bin109	37515661	37682479	166819	152.968	a	b	b	b	a	b	b	a	a	a	a	a	a	a	b	a	a	a	b	b	b	a	b	a	a	a	a	a	a	h	b	h	a	a	a	a	a	b	a	b	a	a	h	a
5	Chr5_bin110	37682480	38103212	420733	154.308	a	b	b	b	a	b	b	a	a	a	a	a	a	a	b	a	a	a	b	b	b	a	b	a	a	a	a	a	a	h	b	h	a	a	a	a	a	b	a	b	a	a	h	a
5	Chr5_bin111	38103213	38325296	222084	155.546	a	b	b	b	a	b	b	a	a	a	a	a	a	a	b	a	a	a	b	b	b	a	b	a	a	a	a	a	a	h	b	h	a	a	a	a	a	b	a	b	a	a	h	a
5	Chr5_bin112	38325297	38391835	66539	157.385	a	b	b	b	a	b	b	a	a	a	a	a	a	a	b	a	a	a	b	b	b	a	b	a	a	a	a	a	a	h	b	h	a	a	a	a	a	b	a	b	a	a	h	a
5	Chr5_bin113	38391836	38518683	126848	158.571	a	b	b	b	a	b	b	a	a	a	a	a	a	a	b	a	a	a	b	b	b	a	b	a	a	a	a	a	a	h	b	h	a	a	a	a	a	b	a	b	a	a	h	a
5	Chr5_bin114	38518684	38674899	156216	159.887	a	b	b	b	a	b	b	a	a	a	a	a	a	a	b	a	a	a	b	b	b	a	b	a	a	a	a	a	a	h	b	h	a	a	a	a	a	b	a	b	a	a	h	a
5	Chr5_bin115	38674900	38699213	24314	161.022	a	b	b	b	a	b	b	a	a	a	a	a	a	a	b	a	a	a	b	b	b	a	b	a	a	a	a	a	a	h	b	h	a	a	a	a	a	b	a	b	a	a	h	a
5	Chr5_bin116	38699214	38777114	77901	162.259	a	b	b	b	a	b	b	a	a	a	a	a	a	a	b	a	a	a	b	b	b	a	b	a	a	a	a	a	a	h	b	h	a	a	a	a	a	b	a	b	a	a	h	a
5	Chr5_bin117	38777115	38991624	214510	163.626	a	b	b	b	a	b	b	a	a	a	a	a	a	a	b	a	a	a	b	b	b	a	b	a	a	a	a	a	a	h	b	h	a	a	a	a	a	b	a	b	a	a	h	a
5	Chr5_bin118	38991625	39027681	36057	165.513	a	b	b	b	a	b	b	a	a	a	a	a	a	a	b	a	a	a	a	b	b	a	b	a	a	a	a	a	a	h	b	h	a	a	a	a	a	b	a	b	a	a	h	a
5	Chr5_bin119	39027682	39149225	121544	166.957	a	b	b	b	a	b	b	a	a	a	a	a	a	a	b	a	a	a	a	b	b	a	b	a	a	a	a	a	a	h	b	h	a	a	a	a	a	b	a	b	a	a	h	a
5	Chr5_bin120	39149226	39202252	53027	168.635	a	b	b	b	a	b	b	a	a	a	a	a	a	a	b	a	a	a	a	b	b	a	b	a	a	a	a	a	a	h	b	h	a	a	a	a	a	b	a	b	a	a	h	a
5	Chr5_bin121	39202253	39289209	86957	170.13	a	b	b	b	a	b	b	a	a	a	a	a	a	a	b	a	a	a	a	b	b	a	b	a	a	a	a	a	a	h	b	h	a	a	a	a	a	b	a	b	a	a	h	a
5	Chr5_bin122	39289210	39344588	55379	171.47	a	b	b	b	a	b	b	a	a	a	a	a	a	a	b	a	a	a	a	b	b	a	b	a	a	a	a	a	a	h	b	h	a	a	a	a	a	b	a	b	a	a	h	a
5	Chr5_bin123	39344589	39399590	55002	173.098	a	b	b	b	a	b	b	a	a	a	a	a	a	a	b	a	a	a	a	b	b	a	b	a	a	a	a	a	a	h	b	a	a	a	a	a	a	b	a	b	a	a	h	a
5	Chr5_bin124	39399591	39456428	56838	174.62	a	b	b	b	a	b	b	a	a	a	a	a	a	a	b	a	a	a	a	b	b	a	b	a	a	a	a	a	a	h	b	a	a	a	a	a	a	b	a	b	a	a	h	a
5	Chr5_bin125	39456429	39490176	33748	175.754	a	b	b	b	a	b	b	a	a	a	a	a	a	a	b	a	a	a	a	b	b	a	b	a	a	a	a	a	a	h	b	a	a	a	a	a	a	b	a	b	a	a	h	a
5	Chr5_bin126	39490177	39556514	66338	177.096	a	b	b	b	a	b	b	a	a	a	a	a	a	a	b	a	a	a	a	b	b	a	b	a	a	a	a	a	a	h	b	a	a	a	a	a	a	b	a	b	a	a	h	a
5	Chr5_bin127	39556515	40171837	615323	178.491	a	b	b	b	a	b	b	a	a	a	a	a	a	a	b	a	a	a	a	b	b	a	b	a	a	a	a	a	a	h	b	a	a	a	a	a	a	b	a	b	a	a	h	a
5	Chr5_bin128	40171838	40328216	156379	179.912	b	b	b	b	a	b	b	a	a	a	a	a	a	a	b	a	a	a	a	b	b	a	b	a	a	a	a	a	a	h	b	a	a	a	a	a	a	b	a	b	a	a	h	a
5	Chr5_bin129	40328217	40420647	92431	182.404	b	b	b	a	a	b	b	a	a	a	a	a	a	a	b	a	a	a	a	b	b	a	b	a	a	a	a	a	a	h	b	a	a	a	a	a	a	b	a	b	a	a	h	a
5	Chr5_bin130	40420648	40580813	160166	184.463	b	b	b	a	a	b	b	a	a	a	a	a	a	a	b	a	a	a	a	b	b	a	b	a	a	a	b	a	a	h	b	a	a	a	a	a	a	b	a	b	a	a	h	a
5	Chr5_bin131	40580814	40983025	402212	185.729	b	b	b	a	a	b	b	a	a	a	a	a	a	a	b	a	a	a	a	b	b	a	b	a	a	a	b	a	a	h	b	a	a	a	a	a	a	b	a	b	a	a	h	a
5	Chr5_bin132	40983026	41026148	43123	186.658	b	b	b	a	a	b	b	a	a	a	a	a	a	a	b	a	a	a	a	b	b	a	b	a	a	a	b	a	a	h	b	a	a	a	a	a	a	b	a	b	a	a	h	a
5	Chr5_bin133	41026149	41216428	190280	188.484	b	b	b	a	a	b	b	a	a	a	a	b	a	a	b	a	a	a	a	b	b	a	b	a	a	a	b	a	a	h	b	a	a	a	a	a	a	b	a	b	a	a	h	a
5	Chr5_bin134	41216429	41261505	45077	189.621	b	b	b	a	a	b	b	a	a	a	a	b	a	a	b	a	a	a	a	b	b	a	b	a	a	a	b	a	a	h	b	a	a	a	a	a	a	b	a	b	a	a	h	a
5	Chr5_bin135	41261506	43359465	2097960	190.628	b	b	b	a	a	b	b	a	a	a	a	b	a	a	b	a	a	a	a	b	b	a	b	a	a	a	b	a	a	h	b	a	a	a	a	a	a	b	a	b	a	a	h	a
5	Chr5_bin136	43359466	43386429	26964	196.963	b	b	b	a	a	b	b	b	a	a	a	b	a	a	b	a	a	a	a	b	a	a	a	a	a	a	b	a	a	h	b	a	a	a	a	a	a	a	a	a	a	a	h	b
5	Chr5_bin137	43386430	43432183	45754	198.359	b	b	b	a	a	b	b	b	a	a	a	b	a	a	b	a	a	a	a	b	a	a	a	a	a	a	b	a	a	h	b	a	a	a	a	a	a	a	a	a	a	a	h	b
5	Chr5_bin138	43432184	44892139	1459956	199.287	b	b	b	a	a	b	b	b	a	a	a	b	a	a	b	a	a	a	a	b	a	a	a	a	a	a	b	a	a	h	b	a	a	a	a	a	a	a	a	a	a	a	b	b
5	Chr5_bin139	44892140	45244393	352254	199.957	b	b	b	a	a	b	b	b	a	a	a	b	a	a	b	a	a	a	a	b	a	a	a	a	a	a	b	a	a	h	b	a	a	a	a	a	a	a	a	a	a	a	b	b
5	Chr5_bin140	45244394	45336734	92341	207.855	b	b	b	a	a	b	b	b	a	a	a	b	a	a	a	a	a	a	a	a	a	b	a	a	a	a	b	a	a	h	a	b	a	b	a	a	a	a	a	a	a	a	b	b
5	Chr5_bin141	45336735	45389091	52357	214.377	a	b	b	a	a	b	b	b	a	b	a	b	a	b	a	a	a	b	a	a	a	b	a	a	a	a	b	b	b	h	a	b	b	b	a	a	a	a	a	a	a	a	b	b
5	Chr5_bin142	45389092	45453983	64892	214.919	a	b	b	a	a	b	b	b	a	b	a	b	a	b	a	a	a	b	a	a	a	b	a	a	a	a	b	b	b	h	a	b	b	b	a	a	a	a	a	a	a	a	b	b
5	Chr5_bin143	45453984	45484338	30355	215.615	a	b	b	a	a	b	b	b	a	b	a	b	a	b	a	a	a	b	a	a	a	b	a	a	a	a	b	b	b	h	a	b	b	b	a	a	a	a	a	a	a	a	b	b
5	Chr5_bin144	45484339	45575546	91208	216.338	a	b	b	a	a	b	b	b	a	b	a	b	a	b	a	a	a	b	a	a	a	b	a	a	a	a	b	b	b	h	a	b	b	b	a	a	a	a	a	a	a	a	b	b
5	Chr5_bin145	45575547	45616611	41065	217.192	a	b	b	a	a	b	b	b	a	b	a	b	a	b	a	a	a	b	a	a	a	b	a	a	a	a	b	b	b	h	a	b	b	b	b	a	a	a	a	a	a	b	b	b
5	Chr5_bin146	45616612	45933929	317318	218.334	a	b	b	a	a	b	b	b	a	b	a	b	a	b	a	a	a	b	a	a	a	b	a	a	a	a	b	b	b	h	a	b	b	b	b	a	a	a	a	a	a	b	b	b
5	Chr5_bin147	45933930	45957929	24000	223.236	a	b	b	a	a	b	b	b	a	b	a	b	a	b	a	a	a	b	a	a	a	b	a	a	a	a	b	b	b	h	a	b	b	b	b	a	a	a	b	b	a	b	b	b
5	Chr5_bin148	45957930	45982610	24681	223.829	a	b	b	a	a	b	b	b	a	b	a	b	a	b	a	a	a	b	a	a	a	b	a	a	a	a	b	b	b	h	a	b	b	b	b	a	a	a	b	b	a	b	b	b
5	Chr5_bin149	45982611	46038503	55893	224.422	a	b	b	a	a	b	b	b	a	b	a	b	a	b	a	a	a	b	a	a	a	b	a	a	a	a	b	b	b	h	a	b	a	b	b	a	a	a	b	b	a	b	b	b
5	Chr5_bin150	46038504	46066912	28409	225.96	a	b	b	a	a	b	b	b	a	b	a	b	a	b	a	a	a	b	a	a	a	b	a	a	a	a	b	b	b	h	a	b	a	b	b	a	a	a	b	b	a	b	b	a
5	Chr5_bin151	46066913	46098090	31178	226.994	a	b	b	a	a	b	b	b	a	b	a	b	a	b	a	a	a	b	a	a	a	b	a	a	a	a	b	b	b	h	a	b	a	b	b	a	a	a	b	b	a	b	b	a
5	Chr5_bin152	46098091	46125333	27243	227.716	a	b	b	a	a	b	b	b	a	b	a	b	a	b	a	a	a	b	a	a	a	b	a	a	a	a	b	b	b	h	a	b	a	b	b	a	a	a	b	b	a	b	b	a
5	Chr5_bin153	46125334	46146232	20899	229.006	a	b	b	a	a	b	b	b	a	b	h	b	a	b	a	a	a	b	a	a	a	b	a	a	a	a	b	b	b	h	a	b	a	b	b	a	a	a	b	b	a	b	b	a
5	Chr5_bin154	46146233	46230595	84363	230.324	a	b	b	a	a	b	b	b	a	b	h	b	a	b	a	a	a	b	a	a	a	b	a	a	a	a	b	b	b	h	a	b	a	b	b	a	a	a	b	b	a	b	b	a
5	Chr5_bin155	46230596	46253901	23306	232.414	a	b	b	a	a	b	b	b	a	b	h	b	a	b	a	a	a	b	a	a	a	b	a	a	a	a	b	b	b	h	a	b	a	b	b	a	a	a	b	b	a	b	b	a
5	Chr5_bin156	46253902	46458069	204168	233.368	a	b	b	a	a	b	b	b	a	b	h	b	a	b	a	a	a	b	a	a	a	b	a	a	a	a	b	b	b	h	a	b	a	b	b	a	a	a	a	b	a	b	b	a
5	Chr5_bin157	46458070	46524213	66144	235.903	a	b	b	a	a	b	b	b	a	b	h	b	a	b	b	a	a	b	a	a	a	b	a	b	a	a	b	b	b	h	a	b	a	b	b	a	a	a	a	b	a	b	b	a
5	Chr5_bin158	46524214	46565847	41634	236.834	a	b	b	a	a	b	b	b	a	b	h	b	a	b	b	a	a	b	a	a	a	b	a	b	b	a	b	b	b	h	a	b	a	b	b	b	a	a	a	b	a	b	b	a
5	Chr5_bin159	46565848	46628840	62993	238.78	a	b	b	a	a	b	b	b	a	b	h	b	a	b	b	a	a	a	a	a	a	b	a	b	b	a	b	b	b	b	a	b	a	b	b	b	a	a	a	b	a	b	b	a
5	Chr5_bin160	46628841	46685224	56384	239.632	a	b	b	a	a	b	b	b	a	b	h	b	a	b	b	a	a	a	a	a	a	b	a	b	b	a	b	b	b	b	a	b	a	b	b	b	a	a	a	b	a	b	b	a
5	Chr5_bin161	46685225	46800370	115146	240.771	a	b	b	a	a	b	b	b	a	b	h	b	a	b	b	a	a	a	a	a	a	b	a	b	b	a	b	b	b	b	a	b	a	b	b	b	a	a	a	b	a	b	b	a
5	Chr5_bin162	46800371	46822087	21717	243.956	a	b	b	a	a	b	b	b	a	b	h	b	a	b	b	a	a	a	a	a	a	b	a	b	b	a	b	b	b	b	a	b	b	b	b	b	a	a	a	b	a	b	b	a
5	Chr5_bin163	46822088	46850732	28645	244.678	a	b	b	a	a	b	b	b	a	b	h	b	a	b	b	a	a	a	a	a	a	b	a	b	b	a	b	b	b	b	a	b	b	b	b	b	a	a	a	b	a	b	b	a
5	Chr5_bin164	46850733	46887611	36879	245.686	a	b	b	a	a	b	b	b	a	b	h	b	a	b	b	a	a	a	a	a	a	b	a	b	b	a	b	b	b	b	a	b	b	b	b	b	a	a	a	b	a	b	b	a
5	Chr5_bin165	46887612	47253416	365805	246.408	a	b	b	a	a	b	b	b	a	b	h	b	a	b	b	a	a	a	a	a	a	b	a	b	b	a	b	b	b	b	h	b	b	b	b	b	a	a	a	b	a	b	b	a
6	Chr6_bin1	1	805745	805745	0	a	b	a	a	a	a	b	a	b	a	a	b	h	a	b	a	b	b	b	b	a	a	b	a	a	h	b	b	b	b	b	a	a	a	a	b	b	a	b	a	a	b	a	a
6	Chr6_bin2	805746	835210	29465	2.168	a	b	a	a	a	a	b	a	b	a	b	a	h	a	b	a	a	b	b	b	a	a	b	a	a	h	b	b	b	b	a	a	a	a	a	b	b	a	b	a	a	b	a	a
6	Chr6_bin3	835211	907061	71851	3.435	a	b	a	a	a	a	b	a	b	a	b	a	h	a	b	a	a	b	b	b	a	a	b	a	a	h	b	b	b	b	a	a	a	a	a	b	b	a	b	a	a	b	a	a
6	Chr6_bin4	907062	1027324	120263	4.44	a	b	a	a	a	a	b	a	b	a	b	a	h	a	b	a	a	b	b	b	a	a	b	a	a	h	b	b	b	b	a	a	a	a	a	b	b	a	b	a	a	b	a	a
6	Chr6_bin5	1027325	1098084	70760	5.368	a	b	a	a	a	a	b	a	b	a	b	a	h	a	b	a	a	b	b	b	a	a	b	a	a	h	b	b	b	b	a	a	a	a	a	b	b	a	b	a	a	b	a	a
6	Chr6_bin6	1098085	1187793	89709	6.09	a	b	a	a	a	a	b	a	b	a	b	a	h	a	b	a	a	b	b	b	a	a	b	a	a	h	b	b	b	b	a	a	a	a	a	b	b	a	b	a	a	b	a	a
6	Chr6_bin7	1187794	1208492	20699	7.227	a	b	a	a	a	a	b	a	b	a	b	a	h	b	b	a	a	b	b	b	a	a	b	a	a	h	b	b	b	b	a	a	a	a	a	b	b	a	b	a	a	b	a	a
6	Chr6_bin8	1208493	1255089	46597	7.949	a	b	a	a	a	a	b	a	b	a	b	a	h	b	b	a	a	b	b	b	a	a	b	a	a	h	b	b	b	b	a	a	a	a	a	b	b	a	b	a	a	b	a	a
6	Chr6_bin9	1255090	1395919	140830	8.774	a	b	a	a	a	a	b	a	b	a	b	a	h	b	b	a	a	b	b	b	a	a	b	a	a	h	b	b	b	b	a	a	a	a	a	b	b	a	b	a	a	b	a	a
6	Chr6_bin10	1395920	1461860	65941	9.911	a	b	a	a	a	a	b	a	b	a	b	a	h	b	b	a	a	b	b	b	a	a	b	a	a	h	b	b	b	b	a	a	a	a	a	b	b	a	b	a	a	b	a	a
6	Chr6_bin11	1461861	1487585	25725	10.892	a	b	a	a	a	a	b	a	b	a	b	a	h	b	b	a	a	b	b	b	a	a	b	a	a	h	b	b	b	b	a	a	a	a	a	b	b	a	b	a	a	b	a	a
6	Chr6_bin12	1487586	1532608	45023	11.743	a	b	a	a	a	a	b	a	b	a	b	a	h	b	b	a	a	b	b	b	a	a	b	a	a	h	b	b	b	b	a	a	a	a	a	b	b	a	b	a	a	b	a	a
6	Chr6_bin13	1532609	1576476	43868	12.542	a	b	a	a	a	a	b	a	b	a	b	a	h	b	b	a	a	b	b	b	a	a	b	a	a	h	b	b	b	b	a	a	a	a	a	b	b	a	b	a	a	b	a	a
6	Chr6_bin14	1576477	1600180	23704	14.269	a	b	a	a	a	a	b	a	b	a	b	a	h	b	b	a	a	b	b	b	a	a	b	a	a	h	b	b	b	b	a	a	a	a	a	b	b	a	b	a	a	b	a	a
6	Chr6_bin15	1600181	1719755	119575	13.418	a	b	a	a	a	a	b	a	b	a	b	a	h	b	b	a	a	b	b	b	a	a	b	a	a	h	b	b	b	b	a	a	a	a	a	b	b	a	b	a	a	b	a	a
6	Chr6_bin16	1719756	1878915	159160	15.609	a	b	a	a	a	a	b	a	b	a	b	a	h	b	b	a	a	b	b	b	a	a	b	a	a	a	b	b	b	b	a	a	a	a	a	b	b	a	b	a	a	b	a	a
6	Chr6_bin17	1878916	2760396	881481	17.185	a	b	a	a	a	a	b	a	b	a	b	a	h	b	b	a	a	b	b	b	a	a	b	a	a	a	b	b	b	b	a	a	a	a	a	b	b	a	b	a	a	b	a	a
6	Chr6_bin18	2760397	2901858	141462	21.594	a	b	a	a	a	a	b	a	b	a	b	a	h	b	b	a	a	b	b	b	a	a	b	a	a	a	b	b	b	b	a	a	a	a	a	b	b	a	a	a	a	b	a	a
6	Chr6_bin19	2901859	4108089	1206231	29.401	a	a	a	a	a	a	b	a	b	a	b	a	b	b	a	a	a	b	b	b	a	a	a	a	a	a	b	b	b	b	a	a	a	a	a	b	b	a	a	a	a	b	a	a
6	Chr6_bin20	4108090	4155850	47761	30.699	a	a	a	a	a	a	b	a	b	a	b	a	b	b	a	a	a	b	b	b	a	a	a	a	a	a	b	b	b	b	a	a	b	a	a	b	b	a	a	a	a	b	a	a
6	Chr6_bin21	4155851	4213736	57886	33.434	a	a	a	a	a	a	b	a	b	a	b	a	b	b	a	a	a	b	b	b	a	a	a	a	a	a	b	b	b	b	a	a	b	a	a	b	b	a	a	a	a	b	a	a
6	Chr6_bin22	4213737	4397243	183507	38.408	b	a	b	b	a	a	b	a	b	a	b	a	b	b	a	a	a	b	b	b	a	a	a	a	b	a	b	b	b	a	a	a	b	a	a	b	b	a	a	b	a	b	a	a
6	Chr6_bin23	4397244	4453028	55785	37.686	b	a	b	b	a	a	b	a	b	a	b	a	b	b	a	a	a	b	b	b	a	a	a	a	b	a	b	b	b	b	a	a	b	a	a	b	b	a	a	b	a	b	a	a
6	Chr6_bin24	4453029	4496226	43198	39.286	b	a	b	b	a	a	b	a	b	a	b	a	b	b	a	a	a	b	b	b	a	a	a	a	b	a	b	b	b	b	a	a	b	a	a	b	b	a	a	b	a	b	a	a
6	Chr6_bin25	4496227	4527379	31153	39.853	b	a	b	b	a	a	b	a	b	a	b	a	b	b	a	a	a	b	b	b	a	a	a	a	b	a	b	b	b	b	a	a	b	a	a	b	b	a	a	b	a	b	a	a
6	Chr6_bin26	4527380	5443691	916312	41.246	b	a	b	b	a	a	b	a	b	a	b	a	b	b	a	a	a	b	b	b	a	a	a	a	b	a	b	b	b	b	a	a	b	a	a	b	b	a	a	b	a	b	a	a
6	Chr6_bin27	5443692	5921880	478189	42.354	b	a	b	b	a	a	b	a	b	a	b	a	b	b	a	a	a	b	b	b	a	a	a	a	b	a	b	b	b	b	a	a	b	a	a	b	b	a	a	b	a	b	a	a
6	Chr6_bin28	5921881	6485649	563769	48.738	b	a	b	a	a	a	b	a	a	a	b	a	b	b	b	a	a	a	b	b	a	a	a	a	b	a	b	b	b	b	a	a	b	a	a	b	b	a	a	b	a	b	a	a
6	Chr6_bin29	6485650	7042955	557306	52.675	b	a	b	a	a	a	b	a	a	a	b	a	b	b	b	a	a	a	b	b	a	a	a	a	b	a	b	b	b	b	b	a	b	a	a	b	b	a	a	b	a	b	a	a
6	Chr6_bin30	7042956	7245214	202259	54.492	b	a	b	a	a	a	b	a	a	a	b	a	b	b	b	a	a	a	b	b	a	a	a	a	b	a	b	b	b	b	b	a	b	a	a	b	b	a	a	b	a	b	a	a
6	Chr6_bin31	7245215	7271256	26042	56.899	b	a	b	a	a	a	b	a	a	a	b	a	b	b	b	a	a	a	b	b	a	a	a	a	b	a	b	b	b	b	b	a	b	a	a	b	b	a	a	b	a	b	a	a
6	Chr6_bin32	7271257	7360309	89053	58.034	b	a	b	a	a	a	b	a	a	a	b	a	b	b	b	a	a	a	b	b	a	a	a	a	b	a	b	b	b	b	b	a	b	a	a	b	b	a	a	b	b	b	a	a
6	Chr6_bin33	7360310	7389738	29429	59.247	b	a	b	a	a	a	b	a	a	a	b	a	b	b	b	a	a	a	b	b	a	a	a	a	b	a	b	b	b	b	b	a	b	a	a	b	b	a	a	b	b	b	a	a
6	Chr6_bin34	7389739	7444553	54815	60.046	b	a	b	a	a	a	b	a	a	a	b	a	b	b	b	a	a	a	b	b	a	a	a	a	b	a	b	b	b	b	b	a	b	a	a	b	b	a	a	b	b	b	a	a
6	Chr6_bin35	7444554	7489653	45100	60.975	b	a	b	a	a	a	b	a	a	a	b	a	b	b	b	a	a	a	b	b	a	a	a	a	b	a	b	b	b	b	b	a	b	a	a	b	b	a	a	b	b	b	a	a
6	Chr6_bin36	7489654	7515831	26178	61.877	b	a	b	a	a	a	b	a	a	a	b	a	b	b	b	a	a	a	b	b	a	a	a	a	b	a	b	b	b	b	b	a	b	a	a	b	b	a	a	b	b	b	a	a
6	Chr6_bin37	7515832	8226492	710661	62.908	b	a	b	a	a	a	b	a	a	a	b	a	b	b	b	a	a	a	b	b	a	a	a	a	b	a	b	h	b	b	b	a	b	a	a	b	b	a	a	b	b	b	a	a
6	Chr6_bin38	8226493	8270176	43684	64.383	b	a	b	a	a	a	b	a	a	a	b	a	b	b	b	a	a	a	b	b	a	a	a	a	b	a	b	h	b	b	b	a	b	a	a	b	b	a	a	b	b	b	a	a
6	Chr6_bin39	8270177	8601647	331471	65.57	b	a	b	a	a	a	b	a	a	a	b	a	b	b	b	a	a	a	b	b	a	a	a	a	b	a	b	h	b	b	b	a	b	a	a	b	b	a	a	b	b	b	a	a
6	Chr6_bin40	8601648	9914391	1312744	66.55	b	a	b	a	a	a	b	a	a	a	b	a	b	b	b	a	a	a	b	b	a	a	a	a	b	a	b	h	b	b	b	a	h	a	a	b	b	a	a	b	b	b	a	a
6	Chr6_bin41	9914392	10041792	127401	67.658	b	a	b	a	a	a	b	a	a	a	b	a	b	b	b	a	a	a	b	b	a	a	a	a	b	a	b	h	b	b	b	a	h	a	a	b	b	a	a	b	b	b	a	a
6	Chr6_bin42	10041793	10391665	349873	68.845	b	a	b	a	a	a	b	a	a	a	b	a	b	b	b	a	a	a	b	b	a	a	a	a	b	a	b	h	b	b	b	a	h	a	a	b	b	a	a	b	b	b	a	a
6	Chr6_bin43	10391666	10682008	290343	69.979	b	a	b	a	a	a	b	a	a	a	b	a	b	b	b	a	a	a	b	b	a	a	a	a	b	a	b	h	b	b	b	a	h	a	a	b	b	a	a	b	b	b	a	a
6	Chr6_bin44	10682009	11696085	1014077	71.165	b	a	b	a	a	a	b	a	a	a	b	a	b	b	b	a	a	a	b	b	a	a	a	a	b	a	b	h	b	b	b	a	h	a	a	b	b	a	a	b	b	b	a	a
6	Chr6_bin45	11696086	12337623	641538	72.428	b	a	b	a	a	a	b	a	a	a	b	a	b	b	b	a	a	a	b	b	a	a	a	a	b	a	b	h	b	b	b	a	h	a	a	b	b	a	a	b	b	b	a	a
6	Chr6_bin46	12337624	12460211	122588	73.742	b	a	b	a	a	a	b	a	a	a	b	a	b	b	b	a	a	a	b	b	a	a	a	a	b	a	b	h	b	b	b	a	h	a	a	b	b	a	a	b	b	b	a	a
6	Chr6_bin47	12460212	13151752	691541	75.135	b	a	b	a	a	a	b	a	a	a	b	a	b	b	b	a	a	a	b	b	a	a	a	a	b	a	b	h	b	b	b	a	h	a	a	b	b	a	a	b	b	b	a	a
6	Chr6_bin48	13151753	13384148	232396	76.681	b	a	b	a	a	a	b	a	a	a	b	a	b	b	b	a	a	a	b	b	a	a	a	a	b	a	b	h	b	b	b	a	h	a	a	b	b	a	a	b	b	b	a	a
6	Chr6_bin49	13384149	14244061	859913	78.28	b	a	b	a	a	a	b	a	a	a	b	a	b	b	b	a	a	a	b	b	a	a	a	a	b	a	b	h	b	b	b	a	h	a	a	b	b	a	a	b	b	b	a	a
6	Chr6_bin50	14244062	14292052	47991	79.956	b	a	b	a	a	a	b	a	a	a	b	a	b	b	b	a	a	a	b	b	a	a	a	a	b	a	b	h	b	b	b	a	h	a	a	b	b	a	a	b	b	b	a	a
6	Chr6_bin51	14292053	15128318	836266	81.786	b	a	b	a	a	a	b	a	a	a	b	a	b	b	b	a	a	a	b	b	a	a	a	a	b	a	b	h	b	b	b	a	h	a	a	b	b	a	a	b	b	b	a	a
6	Chr6_bin52	15128319	15244647	116329	83.669	b	a	b	a	a	a	b	a	a	a	b	a	b	b	b	a	a	a	b	b	a	a	a	a	b	a	b	h	b	b	b	a	h	a	a	b	b	a	a	b	b	b	a	a
6	Chr6_bin53	15244648	16861913	1617266	85.629	b	a	b	a	a	a	b	a	a	a	b	a	b	b	b	a	a	a	b	b	a	a	a	a	b	a	b	h	b	b	b	a	h	a	a	b	b	a	a	b	b	b	a	a
6	Chr6_bin54	16861914	18425403	1563490	87.563	b	a	b	a	a	a	b	a	a	a	b	a	b	b	b	a	a	a	b	b	a	a	a	a	b	a	b	h	b	b	b	a	h	a	a	b	b	a	a	b	b	b	a	a
6	Chr6_bin55	18425404	19953277	1527874	89.574	b	a	b	a	a	a	b	a	a	a	b	a	b	b	b	a	a	a	b	b	a	a	a	a	b	a	b	h	b	b	b	a	h	a	a	b	b	a	a	b	b	b	a	a
6	Chr6_bin56	19953278	20113767	160490	91.973	b	a	b	a	a	a	b	a	a	a	b	a	b	b	b	a	a	a	b	b	a	a	a	a	b	a	b	h	b	b	b	a	h	a	a	b	b	a	a	b	b	b	a	a
6	Chr6_bin57	20113768	20348359	234592	94.268	b	a	b	a	a	a	b	a	a	a	b	a	b	b	b	a	a	a	b	b	a	a	a	a	b	a	b	h	b	h	b	a	h	a	a	b	b	a	a	b	b	b	a	a
6	Chr6_bin58	20348360	20756610	408251	96.641	b	a	b	a	a	a	b	a	a	a	b	a	b	b	b	a	a	a	b	b	a	a	a	a	b	a	b	h	b	h	b	a	h	a	a	b	b	a	a	b	b	b	a	a
6	Chr6_bin59	20756611	22096681	1340071	99.014	b	a	b	a	a	a	b	a	a	a	b	a	b	b	b	a	a	a	b	b	a	a	a	a	b	a	b	h	b	h	b	a	h	a	a	b	b	a	a	b	b	b	a	a
6	Chr6_bin60	22096682	22648905	552224	101.232	b	a	b	a	a	a	b	a	a	a	b	a	b	b	b	a	a	a	b	b	a	a	a	a	b	a	b	h	b	h	b	a	h	a	a	b	b	a	a	b	b	b	a	a
6	Chr6_bin61	22648906	23490693	841788	103.399	b	a	b	a	a	a	b	a	a	a	b	a	b	b	b	a	a	a	b	b	a	a	a	a	b	a	b	h	b	h	b	a	h	a	a	b	b	a	a	b	b	b	a	a
6	Chr6_bin62	23490694	24275549	784856	106.11	b	a	b	a	a	a	b	a	a	a	b	a	b	b	b	a	a	a	b	b	a	a	a	a	b	a	b	b	b	h	b	a	b	a	a	b	b	a	a	b	b	b	a	a
6	Chr6_bin63	24275550	24719088	443539	107.168	b	a	b	a	a	a	b	a	a	a	b	a	b	b	b	a	a	a	b	b	a	a	a	a	b	a	b	b	b	h	b	a	b	a	a	b	b	a	a	b	b	b	a	a
6	Chr6_bin64	24719089	25147402	428314	108.225	b	a	b	a	a	a	b	a	a	a	b	a	b	b	b	a	a	a	b	b	a	a	a	a	b	a	b	b	b	h	b	a	b	a	a	b	b	a	a	b	b	b	a	a
6	Chr6_bin65	25147403	25219646	72244	109.075	b	a	b	a	a	a	b	a	a	a	b	a	b	b	b	a	a	a	b	b	a	a	a	a	b	a	b	b	b	h	b	a	b	a	a	b	b	a	a	b	b	b	a	a
6	Chr6_bin66	25219647	25305489	85843	110.264	b	a	b	a	a	a	b	a	a	a	b	a	b	b	b	a	a	a	b	b	a	a	a	a	b	a	b	b	b	h	b	a	b	a	b	b	b	a	a	b	b	b	a	a
6	Chr6_bin67	25305490	25372083	66594	111.192	b	a	b	a	a	a	b	a	a	a	b	a	b	b	b	a	a	a	b	b	a	a	a	a	b	a	b	b	b	h	b	a	b	a	b	b	b	a	a	b	b	b	a	a
6	Chr6_bin68	25372084	25484487	112404	111.914	b	a	b	a	a	a	b	a	a	a	b	a	b	b	b	a	a	a	b	b	a	a	a	a	b	a	b	b	b	h	b	a	b	a	b	b	b	a	a	b	b	b	a	a
6	Chr6_bin69	25484488	25861312	376825	112.843	b	a	b	a	a	a	b	a	a	a	b	a	b	b	b	a	a	a	b	b	a	a	a	a	a	a	b	b	b	h	b	a	b	a	b	b	b	a	a	b	b	b	a	a
6	Chr6_bin70	25861313	25908696	47384	113.773	b	a	b	a	a	a	b	a	a	a	b	a	b	b	b	a	a	a	b	b	a	a	a	a	a	a	b	b	b	h	b	a	b	a	b	b	b	a	a	b	b	b	a	a
6	Chr6_bin71	25908697	26016011	107315	114.964	b	a	b	a	a	a	b	a	a	a	b	a	b	b	b	a	a	a	b	b	a	a	a	a	a	a	b	b	b	h	b	a	b	a	b	b	b	a	a	b	b	b	a	a
6	Chr6_bin72	26016012	26254501	238490	115.866	b	a	b	a	a	a	b	a	a	a	b	a	b	b	b	a	a	a	b	b	a	a	a	a	a	a	b	b	b	h	b	a	b	a	b	b	b	a	a	b	b	b	a	a
6	Chr6_bin73	26254502	26298831	44330	116.794	b	a	b	a	a	a	b	a	a	a	b	a	b	b	b	a	a	a	b	b	a	a	a	a	a	a	b	b	b	h	b	a	b	a	b	b	b	a	a	b	b	b	a	a
6	Chr6_bin74	26298832	26330543	31712	117.773	b	a	b	a	a	a	b	a	a	a	b	a	b	b	b	a	a	a	b	b	a	a	a	a	a	a	b	b	b	h	b	a	b	a	b	b	b	a	a	b	b	b	a	a
6	Chr6_bin75	26330544	26384974	54431	119.115	b	a	b	a	a	a	b	a	a	a	b	a	b	b	b	a	a	a	b	b	a	a	a	a	a	a	b	b	b	h	b	a	b	a	b	b	b	a	a	b	b	b	a	a
6	Chr6_bin76	26384975	26475894	90920	120.379	b	a	b	a	a	a	b	a	a	a	b	a	b	b	b	a	a	a	b	b	a	a	a	a	a	a	b	b	b	h	b	a	b	a	b	b	b	a	a	b	b	b	a	a
6	Chr6_bin77	26475895	26622939	147045	121.642	b	a	b	a	a	a	b	a	a	a	b	a	b	b	b	a	a	a	b	b	a	a	a	a	a	a	b	b	b	b	b	a	b	a	b	b	b	a	a	b	b	b	a	a
6	Chr6_bin78	26622940	27241899	618960	122.699	b	a	b	a	a	a	b	a	a	a	b	a	b	b	b	a	a	a	b	b	a	a	a	a	a	a	b	b	b	b	b	a	b	a	b	b	b	a	a	b	b	b	a	a
6	Chr6_bin79	27241900	27303572	61673	123.704	b	a	b	a	a	a	b	a	a	a	b	a	b	b	b	a	a	a	b	b	a	a	a	a	a	a	b	b	b	b	b	a	b	a	b	b	b	a	a	b	b	b	a	a
6	Chr6_bin80	27303573	27411156	107584	124.555	b	a	b	a	a	a	b	a	a	a	b	a	b	b	b	a	a	a	b	b	a	a	a	a	a	a	b	b	b	b	b	a	b	a	b	b	b	a	a	b	b	b	a	a
6	Chr6_bin81	27411157	27453696	42540	125.561	b	a	b	a	a	a	b	a	a	a	b	a	b	b	b	a	a	a	b	b	a	a	a	a	a	a	b	b	b	b	b	a	b	a	b	b	b	a	a	b	a	b	a	a
6	Chr6_bin82	27453697	27482507	28811	127.78	b	a	b	a	a	a	b	a	a	a	b	a	b	b	b	a	a	a	b	b	a	a	a	a	a	a	b	b	b	h	b	a	b	a	b	b	b	a	a	b	a	b	a	a
6	Chr6_bin83	27482508	27531501	48994	129.814	b	a	b	a	a	a	b	a	a	a	b	a	b	b	b	a	a	a	b	b	a	a	a	a	a	a	b	b	b	h	b	a	b	a	b	b	b	a	a	b	a	b	a	a
6	Chr6_bin84	27531502	27559182	27681	130.871	b	a	b	a	a	a	b	a	a	a	b	a	b	b	b	a	a	a	b	b	a	a	a	a	a	a	b	b	b	h	b	a	b	a	b	b	b	a	a	b	a	b	a	a
6	Chr6_bin85	27559183	27808490	249308	131.928	b	a	b	a	a	a	b	a	a	a	b	a	b	b	b	a	a	a	b	b	a	a	a	a	a	a	b	b	b	h	b	a	b	a	b	b	b	a	a	b	a	b	a	a
6	Chr6_bin86	27808491	28132966	324476	132.985	b	a	b	a	a	a	b	a	a	a	b	a	b	b	b	a	a	a	b	b	a	a	a	a	a	a	b	b	b	h	b	a	b	a	b	b	b	a	a	b	a	b	a	a
6	Chr6_bin87	28132967	28180996	48030	134.042	b	a	b	a	a	a	b	a	a	a	b	a	b	b	b	a	a	a	b	b	a	a	a	a	a	a	b	b	b	h	b	a	b	a	b	b	b	a	a	b	a	b	a	a
6	Chr6_bin88	28180997	28231716	50720	135.048	b	a	b	a	a	a	b	a	a	a	b	a	b	b	b	a	a	a	b	b	a	a	a	a	a	a	b	b	b	h	b	a	b	a	b	b	b	a	a	b	a	b	a	a
6	Chr6_bin89	28231717	28356359	124643	136.027	b	a	b	a	a	a	b	a	a	a	b	a	b	b	b	a	a	a	b	b	a	a	a	a	a	a	b	b	b	h	b	a	b	a	b	b	b	a	a	b	h	b	a	a
6	Chr6_bin90	28356360	28486812	130453	137.084	b	a	b	a	a	a	b	a	a	a	b	a	b	b	b	a	a	a	b	b	a	a	a	a	a	a	b	b	b	h	b	a	b	a	b	b	b	a	a	b	h	b	a	a
6	Chr6_bin91	28486813	28515877	29065	138.347	b	a	b	a	a	a	b	a	a	a	b	a	b	b	b	a	a	a	b	b	a	a	a	a	a	a	b	b	b	h	b	a	b	a	b	b	b	a	a	b	h	b	a	a
6	Chr6_bin92	28515878	28543615	27738	140.29	b	a	b	a	a	a	b	a	a	a	b	a	b	b	b	a	a	a	b	b	a	a	a	a	a	a	b	b	b	h	b	a	b	a	h	b	b	a	a	b	h	b	a	a
6	Chr6_bin93	28543616	28576721	33106	141.837	b	a	b	a	a	h	b	a	a	a	b	a	b	b	b	a	a	a	b	b	a	a	a	a	a	a	b	b	b	h	b	a	b	a	h	b	b	a	a	b	h	b	a	a
6	Chr6_bin94	28576722	28614263	37542	143.229	b	a	b	a	a	h	b	a	a	a	b	a	b	b	b	a	a	a	b	b	a	a	a	a	a	a	b	b	b	h	b	a	b	a	h	b	b	a	a	b	h	b	a	a
6	Chr6_bin95	28614264	28923490	309227	144.622	b	a	b	a	a	h	b	a	a	a	b	a	b	b	b	a	a	a	b	b	a	a	a	a	a	a	b	b	b	h	b	a	b	a	h	b	b	a	a	b	h	b	a	a
6	Chr6_bin96	28923491	28976228	52738	145.885	b	a	b	a	a	h	b	a	a	a	b	a	b	b	b	a	a	a	b	b	a	a	a	a	a	a	b	b	b	h	b	a	b	a	h	b	b	a	a	b	h	b	a	a
6	Chr6_bin97	28976229	29333938	357710	147.721	b	a	b	a	a	h	b	a	a	a	b	a	b	b	b	a	a	a	b	b	a	a	a	a	a	a	b	a	a	h	b	a	b	a	h	b	b	a	a	b	h	b	a	a
6	Chr6_bin98	29333939	29566999	233061	149.635	b	a	b	a	a	h	b	a	a	a	b	a	b	b	b	a	a	a	b	b	a	a	a	a	a	a	b	a	a	h	b	a	b	a	h	b	b	a	a	b	h	b	a	a
6	Chr6_bin99	29567000	29786678	219679	151.913	b	a	b	a	a	h	b	a	a	a	b	a	b	b	b	a	a	a	b	b	a	a	a	a	a	a	b	a	a	h	b	a	b	a	h	b	b	a	a	b	h	b	a	a
6	Chr6_bin100	29786679	29815527	28849	153.666	b	a	b	a	a	h	b	a	a	a	b	a	b	b	b	a	a	a	b	b	a	a	a	a	a	a	b	a	a	h	b	a	b	a	h	b	b	a	a	b	h	b	a	a
6	Chr6_bin101	29815528	29871597	56070	155.265	b	a	b	a	a	b	b	a	a	a	b	a	b	b	b	a	a	a	b	b	a	a	a	a	a	a	b	a	a	h	b	a	b	a	h	b	b	a	a	b	h	b	a	a
6	Chr6_bin102	29871598	29947334	75737	156.58	b	a	b	a	a	b	b	a	a	a	b	a	b	b	b	a	a	a	b	b	a	a	a	a	a	a	b	a	a	h	b	a	b	a	h	b	b	a	a	b	a	b	a	a
6	Chr6_bin103	29947335	31069265	1121931	157.69	b	a	b	a	a	b	b	a	a	a	b	a	b	b	b	a	a	a	b	b	a	a	a	a	a	a	b	a	a	h	b	a	b	a	h	b	b	a	a	b	a	b	a	a
6	Chr6_bin104	31069266	31688809	619544	158.669	b	a	b	a	a	b	b	a	a	a	b	a	b	b	b	a	a	a	b	b	a	a	a	a	a	a	b	a	a	h	b	a	b	a	h	b	b	a	a	b	a	b	a	a
6	Chr6_bin105	31688810	31728186	39377	165.506	b	b	b	a	a	b	b	b	a	a	b	a	b	a	a	a	a	a	a	b	a	a	a	a	a	a	b	a	a	h	b	a	b	a	h	b	b	a	b	b	a	b	a	a
6	Chr6_bin106	31728187	32129517	401331	166.899	b	b	b	a	a	b	b	b	a	a	b	a	a	a	a	a	a	a	a	b	a	a	a	a	a	a	b	a	a	b	b	a	b	a	b	b	b	a	b	b	a	b	a	a
6	Chr6_bin107	32129518	32256768	127251	171.717	b	b	b	a	a	b	b	b	a	a	b	a	a	a	a	a	a	a	a	b	a	b	a	a	a	a	a	a	a	b	a	a	b	a	b	b	b	a	b	b	a	b	a	a
6	Chr6_bin108	32256769	32286255	29487	170.918	b	b	b	a	a	b	b	b	a	a	b	a	a	a	a	a	a	a	a	b	a	b	a	a	a	a	a	a	a	b	a	a	b	a	b	b	b	a	b	b	a	b	a	a
6	Chr6_bin109	32286256	32314205	27950	173.032	b	b	b	a	a	b	b	b	a	a	b	a	a	a	a	a	a	a	a	b	a	b	a	a	a	a	a	a	a	h	a	a	b	a	h	b	b	a	b	b	a	b	a	a
6	Chr6_bin110	32314206	32349936	35731	174.089	b	b	b	a	a	b	b	b	a	a	b	a	a	a	a	a	a	a	a	b	a	b	a	a	a	a	a	a	a	h	a	a	b	a	h	b	b	a	b	b	a	b	a	a
6	Chr6_bin111	32349937	32473741	123805	175.51	b	b	b	a	a	b	b	b	a	a	b	a	a	a	a	a	a	a	a	b	a	b	a	a	a	a	a	a	a	h	a	a	b	a	h	b	b	a	b	b	a	b	a	a
6	Chr6_bin112	32473742	32543835	70094	176.827	b	b	b	a	a	b	b	b	a	a	b	a	a	a	a	a	a	a	a	b	a	b	a	a	a	a	a	a	a	h	a	a	b	a	h	b	b	a	b	b	a	b	a	a
6	Chr6_bin113	32543836	32570567	26732	182.61	b	b	b	a	a	b	b	a	a	a	b	b	a	a	a	a	a	a	a	b	a	b	a	a	a	b	a	a	a	h	a	a	b	a	h	b	b	a	b	b	a	b	a	a
6	Chr6_bin114	32570568	32596587	26020	184.376	b	b	b	a	a	b	b	a	a	a	b	b	a	a	a	a	a	a	a	b	a	b	a	a	a	b	a	a	a	h	a	a	b	a	h	b	b	a	b	b	a	b	a	a
6	Chr6_bin115	32596588	32648486	51899	185.563	b	b	b	a	a	b	b	a	a	a	b	b	a	a	a	a	a	a	a	b	a	b	a	a	a	b	a	a	a	h	a	a	b	a	h	b	b	a	b	b	b	b	a	a
6	Chr6_bin116	32648487	32682510	34024	186.491	b	b	b	a	a	b	b	a	a	a	b	b	a	a	a	a	a	a	a	b	a	b	a	a	a	b	a	a	a	h	a	a	b	a	h	b	b	a	b	b	b	b	a	a
6	Chr6_bin117	32682511	32724176	41666	187.471	b	b	b	a	a	b	b	a	a	a	b	b	a	a	a	a	a	a	a	b	a	b	a	a	a	b	a	a	a	h	a	a	b	a	h	b	b	a	b	b	b	b	a	a
6	Chr6_bin118	32724177	32778121	53945	188.734	b	b	b	a	a	b	b	a	a	a	b	b	a	a	a	a	a	a	a	b	a	b	a	a	a	b	a	a	a	h	a	a	b	a	h	b	b	a	b	b	b	b	a	a
6	Chr6_bin119	32778122	32822203	44082	190.129	b	b	b	a	a	b	b	a	a	a	b	b	a	a	a	a	a	a	a	b	a	b	a	a	a	b	a	a	a	h	a	a	b	a	h	a	b	a	b	b	b	b	a	a
6	Chr6_bin120	32822204	32870089	47886	191.315	b	b	b	a	a	b	b	a	a	a	b	b	a	a	a	a	a	a	a	b	a	b	a	a	a	b	a	a	a	h	a	a	b	a	h	a	b	a	b	b	b	b	a	a
6	Chr6_bin121	32870090	32922212	52123	192.579	b	b	b	a	a	b	b	a	a	a	b	b	a	a	a	a	a	a	a	b	a	b	a	a	a	b	a	a	a	h	a	a	b	a	h	a	b	a	b	b	b	b	a	a
6	Chr6_bin122	32922213	32978944	56732	194.103	b	b	b	a	a	b	b	a	a	a	b	b	a	a	a	a	a	a	a	b	a	b	b	a	a	b	a	a	a	h	a	a	b	a	h	a	b	a	b	b	b	b	a	a
6	Chr6_bin123	32978945	33033612	54668	195.341	b	b	b	a	a	b	b	a	a	a	b	b	a	a	a	a	a	a	a	b	a	b	b	a	a	b	a	a	a	h	a	a	b	a	h	a	b	a	b	b	a	b	a	a
6	Chr6_bin124	33033613	33054492	20880	196.604	b	b	b	a	a	b	b	a	a	a	b	b	a	a	a	a	a	a	a	b	a	b	b	a	a	b	a	a	a	b	a	a	b	a	h	a	b	a	b	b	a	b	a	a
6	Chr6_bin125	33054493	33075290	20798	198.488	b	b	b	a	a	b	b	a	a	a	b	b	a	a	a	a	a	a	a	b	a	b	b	a	a	b	a	a	a	b	a	a	b	a	h	a	b	a	b	b	a	b	a	a
6	Chr6_bin126	33075291	33179040	103750	199.803	b	b	b	a	a	b	b	a	a	a	b	b	a	a	a	a	a	a	a	b	a	b	b	a	a	b	a	a	a	b	a	a	b	a	h	a	b	a	b	b	a	b	a	a
6	Chr6_bin127	33179041	33207672	28632	203.403	b	b	b	a	a	b	b	a	a	a	b	b	a	a	a	a	a	a	a	b	a	b	b	a	a	b	a	a	a	b	a	a	b	a	h	a	b	a	b	b	a	b	a	a
6	Chr6_bin128	33207673	33237534	29862	204.898	b	b	b	a	a	b	b	a	a	a	b	b	a	a	a	a	a	a	a	b	a	b	b	a	a	b	a	a	a	b	a	a	b	a	h	a	b	a	b	b	a	b	a	a
6	Chr6_bin129	33237535	33286374	48840	206.136	b	b	b	a	a	b	b	a	a	a	b	b	a	a	a	a	a	a	a	b	a	b	b	a	a	b	a	a	a	b	a	a	b	a	h	a	b	a	b	b	a	b	a	a
6	Chr6_bin130	33286375	33326838	40464	209.316	b	b	b	a	a	b	b	a	a	a	b	b	a	a	a	a	a	a	a	b	a	b	b	a	a	b	a	a	a	h	a	a	b	a	h	a	b	a	b	b	a	b	a	a
6	Chr6_bin131	33326839	33347554	20716	211.122	b	b	b	a	a	b	b	a	a	a	b	b	a	a	a	a	a	a	a	b	a	b	b	a	a	b	a	a	a	h	a	a	b	a	h	a	b	a	b	b	a	b	a	a
6	Chr6_bin132	33347555	33440505	92951	213.109	b	b	b	a	a	b	b	a	a	a	b	b	a	a	a	a	a	a	a	b	a	b	b	a	a	b	a	a	a	h	a	a	b	a	h	a	b	a	b	b	a	b	a	a
6	Chr6_bin133	33440506	33486582	46077	214.707	b	b	b	a	a	b	b	a	a	a	b	b	a	a	a	a	a	a	a	b	a	b	b	a	a	b	a	a	a	h	a	a	b	a	h	a	b	a	b	b	a	b	a	a
6	Chr6_bin134	33486583	33514117	27535	216.383	b	b	b	a	a	b	b	a	a	a	b	b	a	a	a	a	a	a	a	b	a	b	b	a	a	b	a	a	a	h	a	a	b	a	h	a	b	a	b	b	a	b	a	a
6	Chr6_bin135	33514118	33547303	33186	218.291	b	b	b	a	a	b	b	a	a	a	b	b	a	a	a	a	a	a	a	b	a	b	b	a	a	b	a	a	a	h	a	a	b	a	h	a	b	a	h	b	a	b	a	a
6	Chr6_bin136	33547304	33577296	29993	220.148	b	b	b	a	a	b	b	a	a	a	b	b	a	a	a	a	a	a	a	b	a	b	b	a	a	b	a	a	a	h	a	a	b	a	h	a	b	a	h	b	a	b	a	a
6	Chr6_bin137	33577297	33627818	50522	222.031	b	b	b	a	a	b	b	a	a	a	b	b	a	a	a	a	a	a	a	b	a	b	b	a	a	b	a	a	a	h	a	a	b	a	h	a	b	a	h	b	a	b	a	a
6	Chr6_bin138	33627819	33666811	38993	223.913	b	b	b	a	a	b	b	a	a	a	b	b	a	a	a	a	a	a	a	b	a	b	b	a	a	b	a	a	a	h	a	a	b	a	h	a	b	a	h	b	a	b	a	a
6	Chr6_bin139	33666812	33994121	327310	226.57	b	b	b	a	a	b	b	a	a	a	b	b	a	a	a	a	a	a	a	b	a	b	b	a	a	b	a	a	a	a	a	a	b	a	h	a	b	a	h	b	a	b	a	a
6	Chr6_bin140	33994122	34039910	45789	231.476	b	b	b	a	a	a	b	a	a	a	b	b	a	a	a	a	a	a	a	a	a	b	b	a	a	b	a	a	a	a	a	a	b	a	h	a	b	a	h	b	a	b	a	a
6	Chr6_bin141	34039911	34176072	136162	232.198	b	b	b	a	a	a	b	a	a	a	b	b	a	a	a	a	a	a	a	a	a	b	b	a	a	b	a	a	a	a	a	a	b	a	h	a	b	a	h	b	a	b	a	a
6	Chr6_bin142	34176073	34200621	24549	238.452	b	b	b	a	a	a	b	b	b	a	b	b	a	a	a	a	a	b	b	a	a	b	b	a	a	b	a	a	a	a	b	a	b	a	h	a	b	a	h	b	a	b	a	a
6	Chr6_bin143	34200622	34300372	99751	239.329	b	b	b	a	a	a	b	b	b	a	b	b	a	a	a	a	a	b	b	a	a	b	b	a	a	b	a	a	a	a	b	a	b	a	h	a	b	a	a	b	a	b	a	a
6	Chr6_bin144	34300373	34330996	30624	240.102	b	b	b	a	a	a	b	b	b	a	b	b	a	a	a	a	a	b	b	a	a	b	b	a	a	b	a	a	a	a	b	a	b	a	h	a	b	a	a	b	a	b	a	a
6	Chr6_bin145	34330997	34374741	43745	240.876	b	b	b	a	a	a	b	b	b	a	b	b	a	a	a	a	a	b	b	a	a	b	b	a	a	b	a	a	a	a	b	a	b	a	h	a	b	a	a	b	a	b	a	a
6	Chr6_bin146	34374742	34396242	21501	242.116	b	b	b	a	a	a	b	b	b	a	b	b	a	a	a	a	a	b	b	a	a	b	b	a	a	b	a	a	b	a	b	a	b	a	h	a	b	a	a	b	a	b	a	a
6	Chr6_bin147	34396243	34666172	269930	243.252	b	b	b	a	a	a	b	b	b	a	b	b	a	a	a	a	a	b	b	a	a	b	b	a	a	b	a	a	b	a	b	a	b	a	h	a	b	a	a	b	b	b	a	a
6	Chr6_bin148	34666173	34703685	37513	244.206	b	b	b	a	a	a	b	b	b	a	b	b	a	a	a	a	a	b	b	a	a	b	b	a	a	b	a	a	b	a	b	a	b	a	h	a	b	a	a	b	b	b	a	a
6	Chr6_bin149	34703686	34724542	20857	245.496	b	b	b	a	a	a	b	b	b	a	b	b	a	a	a	a	a	b	b	a	a	b	b	a	a	b	a	a	b	a	b	a	b	a	h	a	b	a	a	b	b	b	a	a
6	Chr6_bin150	34724543	34747362	22820	246.682	b	b	b	a	a	a	b	b	b	a	b	b	a	a	a	a	a	b	b	a	a	b	b	a	a	b	a	a	b	a	b	a	b	a	h	a	b	a	a	b	b	b	a	a
6	Chr6_bin151	34747363	34820012	72650	247.739	b	b	b	a	a	a	b	b	b	a	b	b	a	a	a	a	a	b	b	a	a	b	b	a	a	b	a	a	b	a	b	a	b	a	h	a	b	a	a	b	b	b	a	a
6	Chr6_bin152	34820013	34842909	22897	248.847	b	b	b	a	a	a	b	b	b	a	b	b	a	a	a	a	a	b	b	a	a	b	b	a	a	b	a	a	b	a	b	a	b	a	h	a	b	a	a	b	b	b	a	a
6	Chr6_bin153	34842910	34877940	35031	250.449	b	h	b	a	a	a	b	b	b	a	b	b	a	a	a	a	a	b	b	a	a	b	b	a	a	b	a	a	b	a	b	a	b	a	h	a	b	a	a	b	h	b	a	a
6	Chr6_bin154	34877941	34904405	26465	252.322	b	h	b	a	a	a	b	a	b	a	b	b	a	a	a	a	a	b	b	a	a	b	b	a	a	b	a	a	b	a	b	a	b	a	h	a	b	a	a	b	h	b	b	a
6	Chr6_bin155	34904406	34950987	46582	253.327	b	h	b	a	a	a	b	a	b	a	b	b	a	a	a	a	a	b	b	a	a	b	b	a	a	b	a	a	b	a	b	a	b	a	h	a	b	a	a	b	h	b	b	a
6	Chr6_bin156	34950988	35003236	52249	254.101	b	h	b	a	a	a	b	a	b	a	b	b	a	a	a	a	a	b	b	a	a	b	b	a	a	b	a	a	b	a	b	a	b	a	h	a	b	a	a	b	h	b	b	a
6	Chr6_bin157	35003237	35030892	27656	254.694	b	h	b	a	a	a	b	a	b	a	b	b	a	a	a	a	a	b	b	a	a	b	b	a	a	b	a	a	b	a	b	a	b	a	h	a	b	a	a	b	h	b	b	a
6	Chr6_bin158	35030893	35050903	20011	255.364	b	h	b	a	a	a	b	a	b	a	b	b	a	a	a	a	a	b	b	a	a	b	b	a	a	b	a	a	b	a	b	a	b	a	h	a	b	a	a	b	h	b	b	a
6	Chr6_bin159	35050904	35085064	34161	256.163	b	h	b	a	a	a	b	a	b	a	b	b	a	a	a	a	a	b	b	a	a	b	b	a	a	b	a	a	b	a	b	a	b	a	h	a	b	a	a	b	h	b	b	a
6	Chr6_bin160	35085065	35132178	47114	257.727	b	h	b	a	a	a	b	a	b	a	b	b	a	a	a	a	a	b	b	a	a	b	b	a	a	b	a	a	b	a	b	a	b	a	h	b	b	a	a	b	h	b	b	a
6	Chr6_bin161	35132179	35202528	70350	258.866	b	h	b	a	a	a	b	a	b	a	b	b	a	a	a	a	a	b	b	a	a	b	b	a	a	b	a	a	b	a	b	a	b	a	h	b	b	a	a	b	h	b	b	a
6	Chr6_bin162	35202529	35232681	30153	259.795	b	h	b	a	a	a	b	a	b	a	b	b	a	b	a	a	a	b	b	a	a	b	b	a	a	b	a	a	b	a	b	a	b	a	h	b	b	a	a	b	h	b	b	a
6	Chr6_bin163	35232682	35486344	253663	261.291	b	h	b	a	a	a	b	a	b	a	b	b	a	b	a	a	a	b	b	a	a	b	b	a	a	b	a	a	b	h	b	a	b	a	a	b	b	a	a	b	h	b	b	a
6	Chr6_bin164	35486345	35521868	35524	265.009	b	h	b	a	a	a	b	a	b	a	b	b	a	b	a	a	a	b	b	a	a	b	b	b	a	b	a	a	b	h	b	a	b	a	a	b	b	a	b	b	h	b	b	a
6	Chr6_bin165	35521869	35549372	27504	265.731	b	h	b	a	a	a	b	a	b	a	b	b	a	b	a	a	a	b	b	a	a	b	b	b	a	b	a	a	b	h	b	a	b	a	a	b	b	a	b	b	h	b	b	a
6	Chr6_bin166	35549373	35713933	164561	267.073	b	h	b	a	a	a	b	a	b	a	b	b	a	b	a	a	a	b	b	a	a	b	b	b	a	b	a	a	b	h	b	a	b	a	a	b	b	a	b	b	h	b	b	a
6	Chr6_bin167	35713934	35742452	28519	272.712	b	h	b	a	a	a	b	a	b	a	b	b	a	b	a	b	a	b	b	a	a	b	b	b	a	b	a	a	b	h	b	a	b	a	a	b	b	a	b	b	h	b	b	a
6	Chr6_bin168	35742453	35767170	24718	271.578	b	h	b	a	a	a	b	a	b	a	b	b	a	b	a	h	a	b	b	a	a	b	b	b	a	b	a	a	b	h	b	a	b	a	a	b	b	a	b	b	h	b	b	a
6	Chr6_bin169	35767171	35788231	21061	270.21	b	h	b	a	a	a	b	a	b	b	b	b	a	b	a	h	a	b	b	a	a	b	b	b	a	b	a	a	b	h	b	a	b	a	a	b	b	a	b	b	h	b	b	a
6	Chr6_bin170	35788232	36015257	227026	269.153	b	h	b	a	a	a	b	a	b	b	b	b	a	b	a	h	a	b	b	a	a	b	b	b	a	b	a	a	b	h	b	a	b	a	a	b	b	a	b	b	h	b	b	a
7	Chr7_bin1	1	353057	353057	0	b	b	b	a	a	a	a	b	b	b	b	b	a	b	b	b	b	b	b	b	b	h	b	b	b	b	a	b	b	h	b	b	b	b	a	a	h	b	b	a	b	a	b	a
7	Chr7_bin2	353058	546115	193058	0.723	b	b	b	a	a	a	a	b	b	b	b	b	a	b	b	b	b	b	b	b	b	h	b	b	b	b	a	b	b	h	b	b	b	b	a	a	h	b	b	a	b	a	b	a
7	Chr7_bin3	546116	687985	141870	1.577	b	b	b	a	a	a	a	b	b	b	b	b	a	b	b	b	b	b	b	b	b	h	b	b	b	b	a	b	b	h	b	b	b	b	a	a	h	b	b	a	b	a	b	a
7	Chr7_bin4	687986	765498	77513	2.17	b	b	b	a	a	a	a	b	b	b	b	b	a	b	b	b	b	b	b	b	b	h	b	b	b	b	a	b	b	h	b	b	b	b	a	a	h	b	b	a	b	a	b	a
7	Chr7_bin5	765499	1002629	237131	3.258	b	b	b	a	a	a	a	b	b	b	b	b	a	b	b	b	b	b	b	b	b	h	b	b	b	b	a	b	b	h	b	b	b	b	a	a	h	b	b	a	b	a	b	a
7	Chr7_bin6	1002630	1081691	79062	3.851	b	b	b	a	a	a	a	b	b	b	b	b	a	b	b	b	b	b	b	b	b	h	b	b	b	b	a	b	b	h	b	b	b	b	a	a	h	b	b	a	b	a	b	a
7	Chr7_bin7	1081692	1108671	26980	5.298	b	b	b	a	a	a	a	b	b	b	b	b	a	b	b	b	b	b	b	b	b	h	b	b	b	b	a	b	b	h	b	b	b	b	a	a	h	b	b	a	b	a	b	a
7	Chr7_bin8	1108672	1131465	22794	6.406	b	b	b	a	a	a	a	b	b	b	b	b	a	b	b	b	b	b	b	b	b	b	b	b	b	b	a	b	b	h	b	b	b	b	a	a	h	b	b	a	b	a	b	a
7	Chr7_bin9	1131466	8834440	7702975	7.335	b	b	b	a	a	a	a	b	b	b	b	b	a	b	b	a	b	b	b	b	b	b	b	b	b	b	a	b	b	h	b	b	b	b	a	a	h	b	b	a	b	a	b	a
7	Chr7_bin10	8834441	10387992	1553552	8.735	b	b	b	a	a	a	a	b	b	b	b	b	a	b	b	a	b	b	b	b	b	b	b	b	b	b	a	b	b	h	b	b	b	b	a	a	h	b	b	a	b	a	b	a
7	Chr7_bin11	10387993	10866438	478446	10.428	b	b	b	a	a	a	a	b	b	b	b	b	a	b	b	a	b	b	b	b	b	b	b	b	b	b	a	b	b	h	b	b	b	b	a	a	h	b	b	a	b	a	b	a
7	Chr7_bin12	10866439	11179865	313427	12.876	b	b	b	a	a	a	a	b	b	b	b	b	a	b	b	a	b	b	b	b	b	b	b	b	b	b	a	b	b	h	b	b	b	b	a	b	h	b	b	b	b	a	b	a
7	Chr7_bin13	11179866	13774453	2594588	14.067	b	b	b	a	a	a	a	b	b	b	b	b	a	b	b	a	b	b	b	b	b	b	b	b	b	b	a	b	b	h	b	b	b	b	a	b	h	b	b	b	b	a	b	a
7	Chr7_bin14	13774454	13865726	91273	15.416	b	b	b	a	a	a	a	b	b	b	b	b	a	b	b	a	b	b	b	b	b	b	b	b	b	b	a	b	b	h	b	b	b	b	a	b	h	b	b	b	b	a	b	a
7	Chr7_bin15	13865727	14002250	136524	16.345	b	b	b	a	a	a	a	b	b	b	b	b	a	b	b	a	b	b	b	b	b	b	b	b	b	b	a	b	b	h	b	b	b	b	a	b	h	b	b	b	b	a	b	a
7	Chr7_bin16	14002251	14086671	84421	17.119	b	b	b	a	a	a	a	b	b	b	b	b	a	b	b	a	b	b	b	b	b	b	b	b	b	b	a	b	b	h	b	b	b	b	a	b	h	b	b	b	b	a	b	a
7	Chr7_bin17	14086672	14133102	46431	18.228	b	b	b	a	a	a	a	b	b	b	b	b	a	b	b	a	b	b	b	b	b	b	b	b	b	b	a	b	b	h	b	b	b	b	a	b	h	b	b	b	b	a	b	b
7	Chr7_bin18	14133103	14170432	37330	19.439	b	b	b	a	a	a	a	b	b	b	b	b	a	b	b	a	b	b	b	b	b	b	b	b	b	b	a	b	b	h	b	b	b	b	a	b	h	b	b	b	b	a	b	b
7	Chr7_bin19	14170433	14745535	575103	20.032	b	b	b	a	a	a	a	b	b	b	b	b	a	b	b	a	b	b	b	b	b	b	b	b	b	b	a	b	b	h	b	b	b	b	a	b	h	b	b	b	b	a	b	b
7	Chr7_bin20	14745536	14980984	235449	20.573	b	b	b	a	a	a	a	b	b	b	b	b	a	b	b	a	b	b	b	b	b	b	b	b	b	b	a	b	b	h	b	b	b	b	a	b	b	b	b	b	b	a	b	b
7	Chr7_bin21	14980985	15213516	232532	21.427	b	b	b	a	a	a	a	b	b	b	b	b	a	b	b	a	b	b	b	b	b	b	b	b	b	b	a	b	b	h	b	b	b	b	a	b	b	b	b	b	b	a	b	b
7	Chr7_bin22	15213517	15651938	438422	22.15	b	b	b	a	a	a	a	b	b	b	b	b	a	b	b	a	b	b	b	b	b	b	b	b	b	b	a	b	b	h	b	b	b	b	a	b	b	b	b	b	b	a	b	b
7	Chr7_bin23	15651939	15849954	198016	22.873	b	b	b	a	a	a	a	b	b	b	b	b	a	b	b	a	b	b	b	b	b	b	b	b	b	b	a	b	b	h	b	b	b	b	a	b	b	b	b	b	b	a	b	b
7	Chr7_bin24	15849955	15883244	33290	25.149	b	b	b	b	a	a	a	b	b	b	b	b	a	b	b	a	b	b	b	b	b	a	b	b	b	b	a	b	b	h	b	b	b	b	b	b	b	b	b	b	b	a	b	b
7	Chr7_bin25	15883245	15934842	51598	27.869	b	b	b	b	a	a	a	b	b	b	b	b	a	b	b	a	b	b	b	b	b	a	b	b	b	b	a	b	b	h	b	b	b	b	b	b	b	b	b	b	b	a	b	b
7	Chr7_bin26	15934843	16074125	139283	28.723	b	b	b	b	a	a	a	b	b	b	b	b	a	b	b	a	b	b	b	b	b	a	b	b	b	b	a	b	b	h	b	b	b	b	b	b	b	b	b	b	b	a	b	b
7	Chr7_bin27	16074126	16150011	75886	29.316	b	b	b	b	a	a	a	b	b	b	b	b	a	b	b	a	b	b	b	b	b	a	b	b	b	b	a	b	b	h	b	b	b	b	b	b	b	b	b	b	b	a	b	b
7	Chr7_bin28	16150012	16197144	47133	29.857	b	b	b	b	a	a	a	b	b	b	b	b	a	b	b	a	b	b	b	b	b	a	b	b	b	b	a	b	b	h	b	b	b	b	b	b	b	b	b	b	b	a	b	b
7	Chr7_bin29	16197145	16622435	425291	30.399	b	b	b	b	a	a	a	b	b	b	b	b	a	b	b	a	b	b	b	b	b	a	b	b	b	b	a	b	b	h	b	b	b	b	b	b	b	b	b	b	b	a	b	b
7	Chr7_bin30	16622436	16670654	48219	31.252	b	b	b	b	a	a	a	b	b	b	b	b	a	b	b	a	b	b	b	b	b	a	b	b	b	b	a	b	b	h	b	b	b	b	b	b	b	b	b	b	b	a	b	b
7	Chr7_bin31	16670655	16757205	86551	31.845	b	b	b	b	a	a	a	b	b	b	b	b	a	b	b	a	b	b	b	b	b	a	b	b	b	b	a	b	b	h	b	b	b	b	b	b	b	b	b	b	b	a	b	b
7	Chr7_bin32	16757206	16817814	60609	32.309	b	b	b	b	a	a	a	b	b	b	b	b	a	b	b	a	b	b	b	b	b	a	b	b	b	b	a	b	b	h	b	b	b	b	b	b	b	b	b	b	b	a	b	b
7	Chr7_bin33	16817815	16848988	31174	32.903	b	b	b	b	a	a	a	b	b	b	b	b	a	b	b	a	b	b	b	b	b	a	b	b	b	b	a	b	b	h	b	b	b	b	b	b	b	b	b	b	b	a	b	b
7	Chr7_bin34	16848989	16979558	130570	33.496	b	b	b	b	a	a	a	b	b	b	b	b	a	b	b	a	b	b	b	b	b	a	b	b	b	b	a	b	b	h	b	b	b	b	b	b	b	b	b	b	b	a	b	b
7	Chr7_bin35	16979559	16999757	20199	34.089	b	b	b	b	a	a	a	b	b	b	b	b	a	b	b	a	b	b	b	b	b	a	b	b	b	b	a	b	b	h	b	b	b	b	b	b	b	b	b	b	b	a	b	b
7	Chr7_bin36	16999758	17028972	29215	34.707	b	b	b	b	a	a	a	b	b	b	b	b	a	b	b	a	b	b	b	b	b	a	b	b	b	b	a	b	b	h	b	b	b	b	b	b	b	h	b	b	b	a	b	b
7	Chr7_bin37	17028973	17071638	42666	36.125	b	b	b	b	a	a	a	b	b	b	b	b	a	b	b	a	b	b	b	b	h	a	b	b	b	b	a	b	b	h	b	b	b	b	b	b	b	h	h	b	b	a	b	b
7	Chr7_bin38	17071639	27643905	10572267	37.698	b	b	b	b	a	a	a	b	b	b	b	b	a	b	b	a	b	b	b	b	h	a	b	b	b	b	a	b	b	h	b	b	b	b	b	b	b	h	h	b	b	a	b	b
7	Chr7_bin39	27643906	30542759	2898854	38.626	b	b	b	b	a	a	a	b	b	b	b	b	a	b	b	a	b	b	b	b	h	a	b	b	b	b	a	b	b	h	b	b	b	b	b	b	b	h	h	b	b	a	b	b
7	Chr7_bin40	30542760	30934997	392238	49.703	b	b	b	b	a	b	a	b	b	b	b	b	a	b	b	a	b	b	b	b	h	b	b	b	b	b	a	b	b	h	b	b	b	b	a	b	b	h	h	b	a	a	b	b
7	Chr7_bin41	30934998	31662939	727942	55.746	b	b	b	b	a	b	a	b	b	b	a	b	a	a	b	a	b	b	a	b	h	b	b	b	b	b	a	b	b	h	b	b	a	b	a	b	b	h	h	b	a	b	b	b
7	Chr7_bin42	31662940	31689452	26513	68.738	a	a	b	b	a	b	a	b	b	b	a	b	a	a	a	a	b	b	a	b	h	b	a	b	b	b	a	b	b	h	a	a	a	a	a	a	b	h	h	b	a	b	a	b
7	Chr7_bin43	31689453	31736739	47287	70.157	a	a	b	b	a	b	a	b	b	b	a	b	a	a	a	a	b	b	a	b	h	b	a	b	b	b	a	b	b	b	a	a	a	a	a	a	b	h	h	b	a	b	a	b
7	Chr7_bin44	31736740	31766652	29913	71.477	a	a	b	b	a	b	a	b	b	b	a	b	a	a	a	a	b	b	a	b	h	b	a	b	b	b	a	b	b	b	a	a	a	a	a	a	b	h	h	b	a	b	a	b
7	Chr7_bin45	31766653	31799951	33299	72.379	a	a	b	b	a	b	a	b	b	b	a	b	a	a	a	a	b	b	a	b	h	b	a	b	b	b	a	b	b	b	a	a	a	a	a	a	b	h	h	b	a	b	a	b
7	Chr7_bin46	31799952	31963652	163701	73.463	a	a	b	b	a	b	a	b	b	a	a	b	a	a	a	a	b	b	a	b	h	b	a	b	b	b	a	b	b	b	a	a	a	a	a	a	b	h	h	b	a	b	a	b
7	Chr7_bin47	31963653	32026133	62481	74.392	a	a	b	b	a	b	a	b	b	a	a	b	a	a	a	a	b	b	a	b	h	b	a	b	b	b	a	b	b	b	a	a	a	a	a	a	b	h	h	b	a	b	a	b
7	Chr7_bin48	32026134	32120327	94194	75.452	a	a	b	b	a	b	a	b	b	a	a	b	a	a	a	a	b	b	a	b	h	b	a	b	b	b	a	b	b	b	a	a	b	a	a	a	b	h	h	b	a	b	a	b
7	Chr7_bin49	32120328	32165263	44936	76.122	a	a	b	b	a	b	a	b	b	a	a	b	a	a	a	a	b	b	a	b	h	b	a	b	b	b	a	b	b	b	a	a	b	a	a	a	b	b	h	b	a	b	a	b
7	Chr7_bin50	32165264	32204707	39444	77.205	a	a	b	b	a	b	a	b	b	a	a	b	a	a	a	a	b	b	a	b	a	b	a	b	b	b	a	b	b	b	a	a	b	a	a	a	b	b	h	b	a	b	a	b
7	Chr7_bin51	32204708	32226336	21629	78.133	a	a	b	b	a	b	a	b	b	a	a	b	a	a	a	a	b	b	a	b	a	b	a	b	b	b	a	b	b	b	a	a	b	a	a	a	b	b	h	b	a	b	a	b
7	Chr7_bin52	32226337	32342015	115679	78.598	a	a	b	b	a	b	a	b	b	a	a	b	a	a	a	a	b	b	a	b	a	b	a	b	b	b	a	b	b	b	a	a	b	a	a	a	b	b	h	b	a	b	a	b
7	Chr7_bin53	32342016	32445720	103705	79.139	a	a	b	b	a	b	a	b	b	a	a	b	a	a	a	a	b	b	a	b	a	b	a	b	b	b	a	b	b	b	a	a	b	a	a	a	b	b	h	b	a	b	a	b
7	Chr7_bin54	32445721	33012257	566537	79.941	a	a	b	b	a	b	a	b	b	a	a	b	a	a	a	a	b	b	a	b	a	b	a	b	b	b	a	b	b	b	a	a	b	a	a	a	b	b	h	b	a	b	a	b
7	Chr7_bin55	33012258	33091422	79165	88.794	b	a	b	b	a	b	a	b	a	a	b	a	a	a	a	a	b	a	a	b	a	b	a	b	b	b	a	b	b	b	a	a	b	a	b	a	b	b	h	b	a	b	a	b
7	Chr7_bin56	33091423	33121511	30089	89.206	b	a	b	b	a	b	a	b	a	a	b	a	a	a	a	a	b	a	a	b	a	b	a	b	b	b	a	b	b	b	a	a	b	a	b	a	b	b	h	b	a	b	a	b
7	Chr7_bin57	33121512	33162618	41107	89.799	b	a	a	b	a	b	a	b	a	a	b	a	a	a	a	a	b	a	a	b	a	b	a	b	b	b	a	b	b	h	a	a	b	a	b	a	b	b	h	b	a	b	a	b
7	Chr7_bin58	33162619	33480919	318301	90.522	b	a	a	b	a	b	a	b	a	a	b	a	a	a	a	a	b	a	a	b	a	b	a	b	b	b	a	b	b	h	a	a	b	a	b	a	b	b	h	b	a	b	a	b
7	Chr7_bin59	33480920	33519754	38835	91.063	b	a	a	b	a	b	a	b	a	a	b	a	a	a	a	a	b	a	a	b	a	b	a	b	b	b	a	b	b	h	a	a	b	a	b	a	b	b	h	b	a	b	a	b
7	Chr7_bin60	33519755	33575366	55612	91.811	b	a	a	b	a	b	a	b	a	a	b	a	a	a	a	a	b	a	a	b	a	b	a	b	b	b	a	b	b	h	a	a	b	a	b	a	b	b	h	b	a	b	a	b
7	Chr7_bin61	33575367	33596441	21075	93.772	b	a	a	b	a	b	a	b	a	a	b	a	a	a	a	a	b	a	a	b	a	b	a	b	b	b	a	b	b	h	a	a	b	a	h	a	b	b	a	b	a	h	a	b
7	Chr7_bin62	33596442	34892175	1295734	94.236	b	a	a	b	a	b	a	b	a	a	b	a	a	a	a	a	b	a	a	b	a	b	a	b	b	b	a	b	b	h	a	a	b	a	h	a	b	b	a	b	a	h	a	b
7	Chr7_bin63	34892176	34922770	30595	110.941	a	b	a	b	a	b	a	b	a	a	b	a	a	b	a	a	b	b	a	a	a	b	a	a	b	b	a	b	b	h	a	a	a	b	h	a	a	b	a	b	a	h	a	a
7	Chr7_bin64	34922771	34943929	21159	111.766	a	b	a	b	a	b	a	a	a	a	b	a	a	b	a	a	b	b	a	a	a	b	a	a	b	b	a	b	b	h	a	a	a	b	a	a	a	b	a	b	a	h	a	a
7	Chr7_bin65	34943930	34987085	43156	112.488	a	b	a	b	a	b	a	a	a	a	b	a	a	b	a	a	b	b	a	a	a	b	a	a	b	b	a	b	b	h	a	a	a	b	a	a	a	a	a	b	a	h	a	a
7	Chr7_bin66	34987086	35014328	27243	113.628	a	b	a	b	a	b	a	a	a	a	b	a	a	b	a	a	b	b	a	a	a	b	b	a	b	b	a	b	b	h	a	a	a	b	a	a	a	a	a	b	a	h	a	a
7	Chr7_bin67	35014329	35453739	439411	114.298	a	b	a	b	a	b	a	a	a	a	b	a	a	b	a	a	b	b	a	a	a	b	b	a	b	b	a	b	b	h	a	a	a	b	a	a	a	a	a	b	a	h	a	a
7	Chr7_bin68	35453740	35501841	48102	115.176	a	b	a	b	a	b	a	a	a	a	b	a	a	b	a	a	b	b	a	a	a	b	b	a	b	b	a	b	b	h	a	a	a	b	a	a	a	a	a	b	a	h	a	a
7	Chr7_bin69	35501842	35964515	462674	116.238	a	b	a	b	a	b	a	a	a	a	b	a	a	b	a	a	b	b	a	a	a	b	b	a	b	b	a	b	b	h	a	a	a	b	b	a	a	a	a	b	a	h	a	a
8	Chr8_bin1	1	34624	34624	0	a	b	a	a	a	a	b	a	b	a	a	a	a	a	a	a	a	b	a	b	a	a	a	a	b	a	a	b	b	b	b	b	a	a	a	a	a	b	a	a	a	a	a	b
8	Chr8_bin2	34625	59380	24756	0.773	a	b	a	a	a	a	b	a	b	a	a	a	a	a	a	a	a	b	a	b	a	a	a	a	b	a	a	b	b	b	b	b	a	a	a	a	a	b	a	a	a	a	a	b
8	Chr8_bin3	59381	108573	49193	1.754	a	b	a	a	a	a	b	a	b	a	a	a	a	a	a	a	a	b	a	b	a	a	a	a	b	a	a	b	b	b	b	b	a	a	a	a	a	b	a	a	a	a	a	b
8	Chr8_bin4	108574	140565	31992	2.682	a	b	a	a	a	a	b	a	b	a	a	a	a	a	a	a	a	b	a	b	a	a	a	a	b	a	a	b	b	b	b	b	a	a	a	a	a	b	a	a	a	a	a	b
8	Chr8_bin5	140566	176295	35730	3.403	a	b	a	a	a	a	b	a	b	a	a	a	a	a	a	a	a	b	a	b	a	a	a	a	b	a	a	b	b	b	b	b	a	a	a	a	a	b	a	a	a	a	a	b
8	Chr8_bin6	176296	200334	24039	4.358	a	b	a	a	a	a	b	a	b	a	a	a	a	a	a	a	a	b	a	b	a	a	a	a	b	a	a	b	b	b	b	b	a	a	a	a	a	b	a	a	a	a	a	b
8	Chr8_bin7	200335	231536	31202	5.133	a	b	a	a	a	a	b	a	b	a	a	a	a	a	a	a	a	b	a	b	a	a	a	a	b	a	a	b	b	b	b	b	a	a	a	a	a	b	a	a	a	a	a	b
8	Chr8_bin8	231537	310599	79063	5.908	a	b	a	a	a	a	b	a	b	a	a	a	a	a	a	a	a	b	a	b	a	a	a	a	b	a	a	b	b	b	b	b	a	a	a	a	a	b	a	a	a	a	a	b
8	Chr8_bin9	310600	338628	28029	7.528	a	b	a	a	a	a	b	a	b	a	a	a	a	a	a	a	a	b	a	b	a	a	a	a	b	a	a	a	a	b	b	b	a	a	a	a	b	b	a	a	a	a	a	b
8	Chr8_bin10	338629	360676	22048	8.636	a	b	a	a	a	a	b	a	b	a	a	a	a	a	a	a	a	b	a	b	a	a	a	a	b	a	a	a	a	b	b	b	a	a	a	a	b	b	a	a	a	a	a	b
8	Chr8_bin11	360677	565544	204868	9.9	a	b	a	a	a	a	b	a	b	a	a	a	a	a	a	a	a	b	a	b	a	a	a	a	b	a	a	a	a	b	b	b	a	a	a	a	b	b	a	a	a	a	a	b
8	Chr8_bin12	565545	662792	97248	14.715	a	b	a	a	a	a	b	a	b	a	a	a	a	a	a	a	a	b	a	b	a	a	b	a	b	h	a	a	a	h	b	a	a	a	a	a	b	b	a	a	a	a	a	b
8	Chr8_bin13	662793	784444	121652	16.347	a	b	a	a	a	a	b	a	b	a	b	a	a	a	a	a	a	b	a	b	a	a	b	a	b	h	a	a	a	h	b	a	a	a	a	a	b	b	a	a	a	a	a	b
8	Chr8_bin14	784445	836139	51695	19.383	a	b	a	a	a	a	b	a	b	a	b	a	a	a	a	a	a	b	b	b	a	a	b	a	b	h	a	a	a	h	b	a	a	a	a	a	b	b	a	a	a	a	a	b
8	Chr8_bin15	836140	869604	33465	22.47	a	b	a	a	a	a	b	a	b	a	b	a	a	a	a	a	a	b	b	b	a	a	b	a	b	h	a	a	a	h	b	a	a	a	a	a	b	b	a	a	a	a	a	a
8	Chr8_bin16	869605	909318	39714	23.424	a	b	a	a	b	a	b	a	b	a	b	a	a	a	a	a	a	b	b	b	a	a	b	a	b	h	a	a	a	h	b	a	a	a	a	a	b	b	a	a	a	a	a	a
8	Chr8_bin17	909319	933491	24173	25.469	a	b	a	a	b	a	b	a	b	a	b	a	a	a	a	a	a	b	b	b	a	a	b	a	b	h	a	a	a	h	b	a	a	a	a	a	b	b	a	a	a	a	a	a
8	Chr8_bin18	933492	954130	20639	27.254	a	b	a	a	b	a	b	a	b	a	b	a	a	a	a	a	a	b	b	b	a	a	b	a	b	h	a	a	a	h	b	a	a	a	a	a	b	b	a	a	a	a	a	a
8	Chr8_bin19	954131	1049737	95607	28.182	a	b	a	a	b	a	b	a	b	a	b	a	a	a	a	a	a	b	b	b	a	a	b	a	b	a	a	a	a	h	b	a	a	a	a	a	b	b	a	a	a	a	a	a
8	Chr8_bin20	1049738	2256485	1206748	29.41	a	b	a	a	b	a	b	a	b	a	b	a	a	a	a	a	a	b	b	a	a	a	b	a	b	a	a	a	a	h	b	a	a	a	a	a	b	b	a	a	a	a	a	a
8	Chr8_bin21	2256486	2405234	148749	44.864	a	b	a	a	b	b	b	a	b	b	b	a	a	a	a	a	a	a	a	a	a	a	b	b	a	a	a	a	a	h	b	a	a	a	a	a	b	b	a	b	a	a	b	a
8	Chr8_bin22	2405235	2443798	38564	46.496	a	b	a	a	b	b	b	a	b	b	b	a	a	a	a	b	a	a	a	a	a	a	b	b	a	a	a	a	a	h	b	a	a	a	a	a	b	b	a	b	a	a	b	a
8	Chr8_bin23	2443799	2466959	23161	47.91	a	b	a	a	b	b	b	a	b	b	b	a	a	a	a	b	a	a	a	a	a	a	b	b	a	a	a	a	a	h	b	a	a	a	a	a	b	b	a	b	a	a	b	a
8	Chr8_bin24	2466960	2487493	20534	48.666	a	b	a	a	b	b	b	a	b	b	b	a	a	a	a	b	a	a	a	a	a	a	b	a	a	a	a	a	a	h	b	a	a	a	a	a	b	b	a	b	a	a	b	a
8	Chr8_bin25	2487494	2509527	22034	48.795	a	b	a	a	b	b	b	a	b	b	b	a	a	a	a	b	a	a	a	a	a	a	b	a	a	a	a	a	a	h	b	a	a	a	a	a	b	b	a	b	a	a	b	a
8	Chr8_bin26	2509528	2584820	75293	49.002	a	b	a	a	b	b	b	a	b	b	b	a	a	a	a	b	a	a	a	a	a	a	b	a	a	a	a	a	a	h	b	a	a	a	a	a	b	b	a	b	a	a	b	a
8	Chr8_bin27	2584821	2631828	47008	49.208	a	b	a	a	b	a	b	a	b	b	b	a	a	a	a	b	a	a	a	a	a	a	b	a	a	a	a	a	a	h	b	a	a	a	a	a	b	b	a	b	a	a	b	a
8	Chr8_bin28	2631829	2914169	282341	49.492	a	b	a	a	b	a	b	a	b	b	b	a	a	a	a	b	a	a	a	a	a	a	b	a	a	a	a	a	a	h	b	a	a	a	a	a	b	b	a	b	a	a	b	a
8	Chr8_bin29	2914170	2947895	33726	49.75	a	b	a	a	b	a	a	a	b	b	b	a	a	a	a	b	a	a	a	a	a	a	b	a	a	a	a	a	a	h	b	a	a	a	a	a	b	b	a	b	a	a	b	a
8	Chr8_bin30	2947896	3022303	74408	50.034	a	b	a	a	b	a	a	a	b	b	b	a	a	a	a	b	a	a	a	a	a	a	b	a	a	a	a	a	a	h	b	a	a	a	a	a	b	b	a	b	a	a	b	a
8	Chr8_bin31	3022304	3093233	70930	51.297	a	b	a	a	b	a	a	a	b	b	b	a	a	a	a	b	a	a	a	a	a	a	b	a	a	a	a	a	a	h	b	a	a	a	a	a	b	b	a	b	a	a	b	a
8	Chr8_bin32	3093234	3309887	216654	50.73	a	b	a	a	b	a	a	a	b	b	b	a	a	a	a	b	a	a	a	a	a	a	b	a	a	a	a	a	a	h	b	a	a	a	a	a	b	b	a	b	a	a	b	a
8	Chr8_bin33	3309888	3332029	22142	52.125	a	b	a	a	b	a	a	a	b	b	b	a	a	a	a	b	a	a	a	a	a	a	b	a	a	a	a	a	a	h	b	a	a	a	a	a	b	b	a	b	a	a	b	a
8	Chr8_bin34	3332030	3358293	26264	52.693	a	b	a	a	b	a	a	a	b	b	b	a	a	a	a	b	a	a	a	a	a	a	b	a	a	a	a	a	a	h	b	a	a	a	a	a	b	b	a	b	a	a	b	a
8	Chr8_bin35	3358294	3433213	74920	53.75	a	b	a	a	b	a	a	a	b	b	b	a	a	a	a	b	a	a	a	a	a	a	b	a	a	a	a	a	a	h	b	a	a	a	a	a	b	b	a	b	a	a	b	a
8	Chr8_bin36	3433214	3455003	21790	53.286	a	b	a	a	b	a	a	a	b	b	b	a	a	a	a	b	a	a	a	a	a	a	b	a	a	a	a	a	a	h	b	a	a	a	a	a	b	b	a	b	a	a	b	a
8	Chr8_bin37	3455004	3476279	21276	54.369	a	b	a	a	b	a	a	a	b	b	b	a	a	a	a	b	a	a	a	a	a	a	b	a	a	a	a	a	a	h	b	a	a	a	a	a	b	b	a	b	a	a	b	a
8	Chr8_bin38	3476280	3497871	21592	54.884	a	b	a	a	b	a	a	a	b	b	b	a	a	a	a	b	a	a	a	a	a	a	b	a	a	a	a	a	a	h	b	a	a	a	a	a	b	b	a	b	a	a	b	a
8	Chr8_bin39	3497872	3568774	70903	55.297	a	b	a	a	b	a	a	a	b	b	b	a	a	a	a	b	a	a	a	a	a	a	b	a	a	a	a	a	a	h	b	a	a	a	a	a	b	b	a	b	a	a	b	a
8	Chr8_bin40	3568775	3647240	78466	55.761	a	b	a	a	b	a	a	a	b	b	b	a	a	a	a	b	a	a	a	a	a	a	b	a	a	a	a	a	a	h	b	a	a	a	a	a	b	b	a	b	a	a	b	a
8	Chr8_bin41	3647241	3693075	45835	56.122	a	b	a	a	b	a	a	a	b	b	b	a	a	a	a	b	a	a	a	a	a	a	b	a	a	a	a	a	a	h	b	a	a	a	a	a	b	b	a	b	a	a	b	a
8	Chr8_bin42	3693076	3735937	42862	56.664	a	b	a	a	b	a	a	a	b	b	b	a	a	a	a	b	a	a	a	a	a	a	b	a	a	a	a	a	a	h	b	a	a	a	a	a	b	b	a	b	a	a	b	a
8	Chr8_bin43	3735938	3771836	35899	57.181	a	b	a	a	b	a	a	a	b	b	b	a	a	a	a	b	a	a	a	a	a	a	b	a	a	a	a	a	a	h	b	a	a	a	a	a	b	b	a	b	a	a	b	a
8	Chr8_bin44	3771837	3792988	21152	57.594	a	b	a	a	b	a	a	a	b	b	b	a	a	a	a	b	a	a	a	a	a	a	b	a	a	a	a	a	a	h	b	a	a	a	a	a	b	b	a	b	a	a	b	a
8	Chr8_bin45	3792989	3813543	20555	58.42	a	b	a	a	b	a	a	a	b	b	b	a	a	a	a	b	a	a	a	a	a	a	b	a	a	a	a	a	a	h	b	a	a	a	a	a	b	b	a	b	a	a	b	a
8	Chr8_bin46	3813544	3867917	54374	58.137	a	b	a	a	b	a	a	a	b	b	b	a	a	a	a	b	a	a	a	a	a	a	b	a	a	a	a	a	a	h	b	a	a	a	a	a	b	b	a	b	a	a	b	a
8	Chr8_bin47	3867918	4004278	136361	59.25	a	b	a	a	b	a	a	a	b	b	b	a	a	a	a	b	a	a	a	a	b	a	b	a	a	a	a	a	a	h	b	a	a	a	a	a	b	b	a	b	a	a	b	a
8	Chr8_bin48	4004279	4154556	150278	59.793	a	b	a	a	b	a	a	a	b	b	b	a	a	a	a	b	a	a	a	a	b	a	b	a	a	a	a	a	a	h	b	a	a	a	a	a	b	b	a	b	a	a	b	a
8	Chr8_bin49	4154557	4335838	181282	60.076	a	b	a	a	b	a	a	a	b	b	b	a	a	a	a	b	a	a	a	a	b	a	b	a	a	a	a	a	a	h	b	a	a	a	a	a	b	b	a	b	a	a	b	a
8	Chr8_bin50	4335839	4373692	37854	60.619	a	b	a	a	b	a	a	a	b	b	b	a	a	a	a	b	a	a	a	a	b	a	b	a	a	a	a	a	a	h	b	a	a	a	a	a	b	b	a	b	a	a	b	a
8	Chr8_bin51	4373693	4419833	46141	60.825	a	b	a	a	b	a	a	a	b	b	b	a	a	a	a	b	a	a	a	a	b	a	b	a	a	a	a	a	a	h	b	a	a	a	a	a	b	b	a	b	a	a	b	a
8	Chr8_bin52	4419834	4561852	142019	61.006	a	b	a	a	b	a	a	a	b	b	b	a	a	a	a	b	a	a	a	a	b	a	b	a	a	a	a	a	a	h	b	a	a	a	a	a	b	b	a	b	a	a	b	a
8	Chr8_bin53	4561853	4668344	106492	61.135	a	b	a	a	b	a	a	a	b	b	b	a	a	a	a	b	a	a	a	a	b	a	b	a	a	a	a	a	a	h	b	a	a	a	a	a	b	b	a	b	a	a	b	a
8	Chr8_bin54	4668345	4752926	84582	61.681	a	b	a	a	b	a	a	a	b	b	b	a	a	a	a	b	a	a	a	a	b	a	b	a	a	a	a	a	a	h	b	a	a	a	a	a	b	b	a	b	a	a	b	a
8	Chr8_bin55	4752927	4782559	29633	61.811	a	b	a	a	a	a	a	a	b	b	b	a	a	a	a	b	a	a	a	a	b	a	b	a	a	a	a	a	a	h	b	a	a	a	a	a	b	b	a	b	a	a	b	a
8	Chr8_bin56	4782560	4827507	44948	61.965	a	b	a	a	a	a	a	a	b	b	b	a	a	a	a	b	a	a	a	a	b	a	b	a	a	a	a	a	a	h	b	a	a	a	a	a	b	b	a	b	a	a	b	a
8	Chr8_bin57	4827508	4848302	20795	62.171	a	b	a	a	a	a	a	a	b	b	b	a	a	a	a	b	a	a	a	a	b	a	b	a	a	a	a	a	a	h	b	a	a	a	a	a	b	b	a	b	a	a	b	a
8	Chr8_bin58	4848303	4884973	36671	62.793	a	b	a	a	a	a	a	a	b	b	b	a	a	a	a	b	a	a	a	a	b	a	b	a	a	a	a	a	a	h	b	a	a	a	a	a	b	b	a	b	a	a	b	a
8	Chr8_bin59	4884974	4938823	53850	63.18	a	b	a	a	a	a	a	a	b	b	b	a	a	a	a	b	a	a	a	a	b	a	b	a	a	a	a	a	a	h	b	a	a	a	a	a	b	b	a	b	a	a	b	a
8	Chr8_bin60	4938824	4966977	28154	64.036	a	b	a	a	a	a	a	a	b	b	b	a	a	a	a	b	a	a	a	a	b	a	b	a	a	a	a	a	a	h	b	a	a	a	a	a	b	b	a	b	a	a	b	a
8	Chr8_bin61	4966978	5044362	77385	64.838	a	b	a	a	a	a	a	a	b	b	b	a	a	a	a	b	a	a	a	a	b	a	b	a	a	a	a	a	a	h	b	a	a	a	a	a	b	b	a	b	a	a	b	a
8	Chr8_bin62	5044363	5065968	21606	65.25	a	b	a	a	a	a	a	a	b	b	b	a	a	a	a	b	a	a	a	a	b	a	b	a	a	a	a	a	a	h	b	a	a	a	a	a	b	b	a	b	a	a	b	a
8	Chr8_bin63	5065969	5224658	158690	65.533	a	b	a	a	a	a	a	a	b	b	b	a	a	a	a	b	a	a	a	a	b	a	b	a	a	a	a	a	a	h	b	a	a	a	a	a	b	b	a	b	a	a	b	a
8	Chr8_bin64	5224659	5263727	39069	65.999	a	b	a	a	a	a	a	a	b	b	b	a	a	a	a	b	a	a	a	a	b	a	b	a	a	a	a	a	a	h	b	a	a	a	a	a	b	b	a	b	a	a	b	a
8	Chr8_bin65	5263728	5299850	36123	66.334	a	b	a	a	a	a	a	a	b	b	b	a	a	a	a	b	a	a	a	a	b	a	b	a	a	a	a	a	a	h	b	a	a	a	a	a	b	b	a	b	a	a	b	a
8	Chr8_bin66	5299851	5608375	308525	66.67	a	b	a	a	a	a	a	a	b	b	b	a	a	a	a	b	a	a	a	a	b	a	b	a	a	a	a	a	a	h	b	a	a	a	a	a	b	b	a	b	a	a	b	a
8	Chr8_bin67	5608376	5631071	22696	66.953	a	b	a	a	a	a	a	a	b	b	b	a	a	a	a	b	a	a	a	a	b	a	b	a	a	a	a	a	a	h	b	a	a	a	a	a	b	b	a	b	a	a	b	a
8	Chr8_bin68	5631072	5666479	35408	67.417	a	b	a	a	a	a	a	a	b	b	b	a	a	a	a	b	a	a	a	a	b	a	b	a	a	a	a	a	a	h	b	a	a	a	a	a	b	b	a	b	a	a	b	a
8	Chr8_bin69	5666480	5719785	53306	68.142	a	b	a	a	a	b	a	a	b	b	b	a	a	a	a	b	a	a	a	a	b	a	b	a	a	a	a	a	a	h	b	a	a	a	a	a	b	b	a	b	a	a	b	a
8	Chr8_bin70	5719786	5906187	186402	68.709	a	b	a	a	a	b	a	a	b	b	b	a	a	a	a	b	a	a	a	a	b	a	b	a	a	a	a	a	a	h	b	a	a	a	a	a	b	b	a	b	a	a	b	a
8	Chr8_bin71	5906188	5933815	27628	69.07	a	b	a	a	a	b	a	a	b	b	b	a	a	a	a	b	a	a	a	a	b	a	b	a	a	a	a	a	a	h	b	a	a	a	a	a	b	b	a	b	a	a	b	a
8	Chr8_bin72	5933816	5957266	23451	69.406	a	b	a	a	a	b	a	a	b	b	b	a	a	a	a	b	a	a	a	a	b	a	b	a	a	a	a	a	a	h	b	a	a	a	a	a	b	b	a	b	a	a	b	a
8	Chr8_bin73	5957267	6026862	69596	69.871	a	b	a	a	a	b	a	a	b	b	b	a	a	a	a	b	a	a	a	a	b	a	b	a	a	a	a	a	a	h	b	a	a	a	a	a	b	b	a	b	a	a	b	a
8	Chr8_bin74	6026863	6083052	56190	70.206	a	b	a	a	a	b	a	a	b	b	b	b	a	a	a	b	a	a	a	a	b	a	b	a	a	a	a	a	a	h	b	a	a	a	a	a	b	b	a	b	a	a	b	a
8	Chr8_bin75	6083053	6135710	52658	70.645	a	b	a	a	a	b	a	a	b	b	b	b	a	a	a	b	a	a	a	a	b	a	b	a	a	a	a	a	a	h	b	a	a	a	a	a	b	b	a	b	a	a	b	a
8	Chr8_bin76	6135711	6232019	96309	71.662	a	b	a	a	a	b	a	a	b	b	b	b	a	a	a	b	a	a	a	a	b	a	b	a	a	a	a	a	a	h	b	a	a	a	a	a	b	b	a	b	a	a	b	a
8	Chr8_bin77	6232020	6371408	139389	71.998	a	b	a	a	a	b	a	a	b	b	b	b	a	a	a	b	a	a	a	a	b	a	b	a	a	a	a	a	a	h	b	a	a	a	a	a	b	b	a	b	a	a	b	a
8	Chr8_bin78	6371409	6582741	211333	72.565	a	b	a	a	a	b	a	a	b	b	b	b	a	a	a	b	a	a	a	a	b	a	b	a	a	a	a	a	a	h	b	a	a	a	a	a	b	b	a	b	a	a	b	a
8	Chr8_bin79	6582742	6658773	76032	73.081	a	b	a	a	a	b	a	a	b	b	b	b	a	a	a	b	a	a	a	a	b	a	b	a	a	a	a	a	a	h	b	a	a	a	a	a	b	b	a	b	a	a	b	a
8	Chr8_bin80	6658774	6759997	101224	73.804	a	b	a	a	a	b	a	a	b	b	b	b	a	a	a	b	a	a	a	a	b	a	b	a	a	a	a	a	a	h	b	a	a	a	a	a	b	b	a	b	a	a	b	a
8	Chr8_bin81	6759998	7146956	386959	74.139	a	b	a	a	a	b	a	a	b	b	b	b	a	a	a	b	a	a	a	a	b	a	b	a	a	a	a	a	a	h	b	a	a	a	a	a	b	b	a	b	a	a	b	a
8	Chr8_bin82	7146957	7336882	189926	74.475	a	b	a	a	a	b	a	a	b	b	b	b	a	a	a	b	a	a	a	a	b	a	b	a	a	a	a	a	a	h	b	a	a	a	a	a	b	b	a	b	a	a	b	a
8	Chr8_bin83	7336883	7361982	25100	75.17	a	b	a	a	a	b	a	a	b	b	b	b	a	a	a	b	a	a	a	a	b	a	b	a	a	a	a	a	a	h	b	a	a	a	a	a	b	b	a	b	a	a	b	a
8	Chr8_bin84	7361983	7394679	32697	75.506	a	b	a	a	a	b	a	a	b	b	b	b	a	a	a	b	a	a	a	a	b	a	b	a	a	a	a	a	a	h	b	a	a	a	a	a	b	b	a	b	a	a	b	a
8	Chr8_bin85	7394680	7422413	27734	75.892	a	b	a	a	a	b	a	a	b	b	b	b	a	a	a	b	a	a	a	a	b	a	b	a	a	a	a	a	a	h	b	a	a	a	a	a	b	b	a	b	a	a	b	a
8	Chr8_bin86	7422414	7579016	156603	74.784	a	b	a	a	a	b	a	a	b	b	b	b	a	a	a	b	a	a	a	a	b	a	b	a	a	a	a	a	a	h	b	a	a	a	a	a	b	b	a	b	a	a	b	a
8	Chr8_bin87	7579017	7624757	45741	76.253	a	b	a	a	a	b	a	a	b	b	b	b	a	a	a	b	a	a	a	a	b	a	b	a	a	a	a	a	a	h	b	a	a	a	a	a	b	b	a	b	a	a	b	a
8	Chr8_bin88	7624758	7779310	154553	76.588	a	b	a	a	a	b	a	a	b	b	b	b	a	a	a	b	a	a	a	a	b	a	b	a	a	a	a	a	a	h	b	a	a	a	a	a	b	b	a	b	a	a	b	a
8	Chr8_bin89	7779311	7859181	79871	76.949	a	b	a	a	a	b	a	a	b	b	b	b	a	a	a	b	a	a	a	a	b	a	b	a	a	a	a	a	a	h	b	a	a	a	a	a	b	b	a	b	a	a	b	a
8	Chr8_bin90	7859182	7985035	125854	77.155	a	b	a	a	a	b	a	a	b	b	b	b	a	a	a	b	a	a	a	a	b	a	b	a	a	a	a	a	a	h	b	a	a	a	a	a	b	b	a	b	a	a	b	a
8	Chr8_bin91	7985036	8148191	163156	77.543	a	b	a	a	a	b	a	a	b	b	b	b	a	a	a	b	a	a	a	a	b	a	b	a	a	a	a	a	a	h	b	a	a	a	a	a	b	b	a	b	a	a	b	a
8	Chr8_bin92	8148192	8195339	47148	78.062	a	b	a	a	a	b	a	a	b	b	b	b	a	a	a	b	a	a	a	a	b	a	b	a	a	a	a	a	a	h	b	a	a	a	a	a	b	b	a	b	a	a	b	a
8	Chr8_bin93	8195340	8318544	123205	78.32	a	b	a	a	a	b	a	a	b	b	b	b	a	a	a	b	a	a	a	a	b	a	b	a	a	a	a	a	a	h	b	a	a	a	a	a	b	b	a	b	a	a	b	a
8	Chr8_bin94	8318545	8363860	45316	78.475	a	b	a	a	a	b	a	a	b	b	b	b	a	a	a	b	a	a	a	a	b	a	b	a	a	a	a	a	a	h	b	a	a	a	a	a	b	b	a	b	a	a	b	a
8	Chr8_bin95	8363861	8415854	51994	78.578	a	b	a	a	a	b	a	a	b	b	b	b	a	a	a	b	a	a	a	a	b	a	b	a	a	a	a	a	a	a	b	a	a	a	a	a	b	b	a	b	a	a	b	a
8	Chr8_bin96	8415855	8442365	26511	78.732	a	b	a	a	a	b	a	a	b	b	b	b	a	a	a	b	a	a	a	a	b	a	b	a	a	a	a	a	a	a	b	a	a	a	a	a	b	b	a	b	a	a	b	a
8	Chr8_bin97	8442366	8465554	23189	79.354	a	b	a	a	a	b	a	a	b	b	b	b	a	a	a	b	a	a	a	a	b	a	b	a	a	a	a	a	a	a	b	a	a	a	a	a	b	b	a	b	a	a	b	a
8	Chr8_bin98	8465555	8502949	37395	79.921	b	b	a	a	a	b	a	a	b	b	b	b	a	a	a	b	a	a	a	a	b	a	b	a	a	a	a	a	a	a	b	a	a	a	a	a	b	b	a	b	a	a	b	a
8	Chr8_bin99	8502950	8561422	58473	80.385	b	b	a	a	a	b	a	a	b	b	b	b	a	a	a	b	a	a	a	a	b	a	b	a	a	a	a	a	a	a	b	a	a	a	a	a	b	b	a	b	a	a	b	a
8	Chr8_bin100	8561423	8605567	44145	80.978	b	b	a	a	a	b	a	a	b	b	b	b	a	a	a	b	a	a	a	a	b	a	b	a	a	a	a	a	a	a	b	a	a	a	a	a	b	b	a	b	a	a	b	a
8	Chr8_bin101	8605568	8719263	113696	81.832	b	b	a	a	a	b	a	a	b	a	b	b	a	a	a	b	a	a	a	a	b	a	b	a	a	a	a	a	a	a	b	a	a	a	a	a	b	b	a	b	a	a	b	a
8	Chr8_bin102	8719264	8929303	210040	82.27	b	b	a	a	a	b	a	a	b	a	b	b	a	a	a	b	a	a	a	a	b	a	b	a	a	a	a	a	a	a	b	a	a	a	a	a	b	b	a	b	a	a	b	a
8	Chr8_bin103	8929304	9244013	314710	82.863	b	b	a	a	a	b	a	a	b	a	b	b	a	a	a	b	a	a	a	a	b	a	b	a	a	a	a	a	a	a	b	a	a	a	a	a	b	b	a	b	a	a	b	a
8	Chr8_bin104	9244014	9317642	73629	83.327	b	b	a	a	a	b	a	a	b	a	b	b	a	a	a	b	a	a	a	a	b	a	b	a	a	a	a	a	a	a	b	a	a	a	a	a	b	b	a	b	a	a	b	a
8	Chr8_bin105	9317643	9374425	56783	83.92	b	b	a	a	a	b	a	a	b	a	b	b	a	a	a	b	a	a	a	a	b	a	b	a	a	a	a	a	a	a	b	a	a	a	a	a	b	b	a	b	a	a	b	a
8	Chr8_bin106	9374426	9577974	203549	84.436	b	b	a	a	a	b	a	a	b	a	b	b	a	a	a	b	a	a	a	a	b	a	b	a	a	a	a	a	a	a	b	a	a	a	a	a	b	b	a	b	a	a	b	a
8	Chr8_bin107	9577975	9603134	25160	84.823	b	b	a	a	a	b	a	a	b	a	b	b	a	a	a	b	a	a	a	a	b	a	b	a	a	a	a	a	a	a	b	a	a	a	a	a	b	b	a	b	a	a	b	a
8	Chr8_bin108	9603135	9637062	33928	85.21	b	b	a	a	a	b	a	a	b	a	b	b	a	a	a	b	a	a	a	a	b	a	b	a	a	a	a	a	a	a	b	a	a	a	a	a	b	b	a	b	a	a	b	a
8	Chr8_bin109	9637063	9722938	85876	85.597	b	b	a	a	a	b	a	a	b	a	b	b	a	a	a	b	a	a	a	a	b	a	b	a	a	a	a	a	a	a	b	a	a	a	a	a	b	b	a	b	a	a	b	a
8	Chr8_bin110	9722939	9923468	200530	86.421	b	b	a	a	a	b	a	a	b	a	b	b	a	a	a	b	a	a	a	a	b	a	b	a	a	a	a	a	a	a	b	a	a	a	a	a	b	b	a	b	a	a	b	a
8	Chr8_bin111	9923469	10202126	278658	86.009	b	b	a	a	a	b	a	a	b	a	b	b	a	a	a	b	a	a	a	a	b	a	b	a	a	a	a	a	a	a	b	a	a	a	a	a	b	b	a	b	a	a	b	a
8	Chr8_bin112	10202127	10232905	30779	87.119	b	b	a	a	a	b	a	a	b	a	b	b	a	a	a	b	a	a	a	a	b	a	b	a	a	a	a	a	a	a	b	a	a	a	a	a	b	b	a	b	a	a	b	a
8	Chr8_bin113	10232906	10266685	33780	88.098	b	b	a	a	a	b	a	a	b	a	b	b	a	a	a	b	a	a	a	a	b	a	b	a	a	a	a	a	a	a	b	a	a	a	a	a	b	b	a	b	a	a	b	a
8	Chr8_bin114	10266686	10564537	297852	87.686	b	b	a	a	a	b	a	a	b	a	b	b	a	a	a	b	a	a	a	a	b	a	b	a	a	a	a	a	a	a	b	a	a	a	a	a	b	b	a	b	a	a	b	a
8	Chr8_bin115	10564538	10794068	229531	88.511	b	b	a	a	a	b	a	a	b	a	b	b	a	a	a	b	a	a	a	a	b	a	b	a	a	a	a	a	a	a	b	a	a	a	a	a	b	b	a	b	a	a	b	a
8	Chr8_bin116	10794069	10843439	49371	88.898	b	b	a	a	a	b	a	a	b	a	b	b	a	a	a	b	a	a	a	a	b	a	b	a	a	a	a	a	a	a	b	a	a	a	a	a	b	b	a	b	a	a	b	a
8	Chr8_bin117	10843440	11582572	739133	89.285	b	b	a	a	a	b	a	a	b	a	b	b	a	a	a	b	a	a	a	a	b	a	b	a	a	a	a	a	a	a	b	a	a	a	a	a	b	b	a	b	a	a	b	a
8	Chr8_bin118	11582573	11670082	87510	89.801	b	b	a	a	a	b	a	a	b	a	b	b	a	a	a	b	a	a	a	a	b	a	b	a	a	a	a	a	a	a	b	a	a	a	a	a	b	b	a	b	a	a	b	a
8	Chr8_bin119	11670083	11791087	121005	90.085	b	b	a	a	a	b	a	a	b	a	b	b	a	a	a	b	a	a	a	a	b	a	b	a	a	a	a	a	a	a	b	a	a	a	a	a	b	b	a	b	a	a	b	a
8	Chr8_bin120	11791088	11855055	63968	90.343	b	b	a	a	a	b	a	a	b	a	b	b	a	a	a	b	a	a	a	a	b	a	b	a	a	a	a	a	a	a	b	a	a	a	a	a	b	b	a	b	a	a	b	a
8	Chr8_bin121	11855056	11891924	36869	90.601	b	b	a	a	a	b	a	a	b	a	b	b	a	a	a	b	a	a	a	a	b	a	b	a	a	a	a	a	a	a	b	a	a	a	a	a	b	b	a	b	a	a	b	a
8	Chr8_bin122	11891925	11913068	21144	91.168	b	b	a	a	a	b	a	a	b	a	b	b	a	a	a	b	a	a	a	a	b	a	b	a	a	a	a	a	a	a	b	a	a	a	a	a	b	b	a	b	a	a	b	a
8	Chr8_bin123	11913069	11943599	30531	90.885	b	b	a	a	a	b	a	a	b	a	b	b	a	a	a	b	a	a	a	a	b	a	b	a	a	a	a	a	a	a	b	a	a	a	a	a	b	b	a	b	a	a	b	a
8	Chr8_bin124	11943600	12011637	68038	91.761	b	b	a	a	a	b	a	a	b	a	b	b	a	a	a	b	a	a	a	a	b	a	b	a	a	a	a	a	a	a	b	a	a	a	a	a	b	b	a	b	a	a	b	a
8	Chr8_bin125	12011638	12067575	55938	92.689	b	b	a	a	a	b	a	a	b	a	b	b	a	a	a	b	a	a	a	a	b	a	b	a	a	a	a	a	a	a	b	a	a	b	a	a	b	b	a	b	a	a	b	a
8	Chr8_bin126	12067576	12282684	215109	92.277	b	b	a	a	a	b	a	a	b	a	b	b	a	a	a	b	a	a	a	a	b	a	b	a	a	a	a	a	a	a	b	a	a	b	a	a	b	b	a	b	a	a	b	a
8	Chr8_bin127	12282685	12310739	28055	94.108	b	b	a	a	a	b	a	a	b	a	b	b	a	a	a	b	a	a	a	a	b	a	b	a	a	a	a	a	a	a	b	a	a	b	a	a	b	b	a	b	a	a	b	a
8	Chr8_bin128	12310740	12388455	77716	94.958	b	b	a	a	a	b	a	a	b	a	b	b	a	a	a	b	a	a	a	a	b	a	b	a	a	a	a	a	a	a	b	a	a	b	a	a	b	b	a	b	a	a	b	a
8	Chr8_bin129	12388456	12455430	66975	94.752	b	b	a	a	a	b	a	a	b	a	b	b	a	a	a	b	a	a	a	a	b	a	b	a	a	a	a	a	a	a	b	a	a	b	a	a	b	b	a	b	a	a	b	a
8	Chr8_bin130	12455431	12625130	169700	94.468	b	b	a	a	a	b	a	a	b	a	b	b	a	a	a	b	a	a	a	a	b	a	b	a	a	a	a	a	a	a	b	a	a	b	a	a	b	b	a	b	a	a	b	a
8	Chr8_bin131	12625131	12650894	25764	93.824	b	b	a	a	a	b	a	a	b	a	b	b	a	a	a	b	a	a	a	a	b	a	b	a	a	a	a	a	a	a	b	a	a	b	a	a	b	b	a	b	a	a	b	a
8	Chr8_bin132	12650895	12690812	39918	93.489	b	b	a	a	a	b	a	a	b	a	b	b	a	a	a	b	a	a	a	a	b	a	b	a	a	a	a	a	a	a	b	a	a	b	a	a	b	b	a	b	a	a	b	a
8	Chr8_bin133	12690813	12853262	162450	93.153	b	b	a	a	a	b	a	a	b	a	b	b	a	a	a	b	a	a	a	a	b	a	b	a	a	a	a	a	a	a	b	a	a	b	a	a	b	b	a	b	a	a	b	a
8	Chr8_bin134	12853263	12896826	43564	95.267	b	b	a	a	a	b	a	a	b	a	b	b	a	a	a	b	a	a	a	a	b	a	b	a	a	a	a	a	a	a	b	a	a	b	a	a	b	b	a	b	a	a	b	a
8	Chr8_bin135	12896827	12996312	99486	95.783	b	b	a	a	a	b	a	a	b	a	b	b	a	a	a	b	a	a	a	a	b	a	b	a	a	a	a	a	a	a	b	a	a	b	a	a	b	b	a	b	a	a	b	a
8	Chr8_bin136	12996313	13074766	78454	95.603	b	b	a	a	a	b	a	a	b	a	b	b	a	a	a	b	a	a	a	a	b	a	b	a	a	a	a	a	a	a	b	a	a	b	a	a	b	b	a	b	a	a	b	a
8	Chr8_bin137	13074767	13144368	69602	96.273	b	b	a	a	a	b	a	a	b	a	b	b	a	a	a	b	a	a	a	a	b	a	b	a	a	a	a	a	a	a	b	a	a	b	a	a	b	b	a	b	a	a	b	a
8	Chr8_bin138	13144369	13431097	286729	96.608	b	b	a	a	a	b	a	a	b	a	b	b	a	a	a	b	a	a	a	a	b	a	b	a	a	a	a	a	a	a	b	a	a	b	a	a	b	b	a	b	a	a	b	a
8	Chr8_bin139	13431098	13456762	25665	96.892	b	b	a	a	a	b	a	a	b	a	b	b	a	a	a	b	a	a	a	a	b	a	b	a	a	a	a	a	a	a	b	a	a	b	a	a	b	b	a	b	a	a	b	a
8	Chr8_bin140	13456763	13517587	60825	97.227	b	b	a	a	a	b	a	a	b	a	b	b	a	a	a	b	a	a	a	a	b	a	b	a	a	a	a	a	a	a	b	a	a	b	a	a	b	b	a	b	a	a	b	a
8	Chr8_bin141	13517588	13602872	85285	97.746	b	b	a	a	a	b	a	a	b	a	b	b	a	a	a	b	a	a	a	a	b	a	b	a	a	a	a	a	a	a	b	a	a	b	a	a	b	b	a	b	a	a	b	a
8	Chr8_bin142	13602873	13626367	23495	98.237	b	b	a	a	a	b	a	a	b	a	b	b	a	a	a	b	a	a	a	a	b	a	b	a	a	a	a	a	a	a	b	a	a	b	a	a	b	b	a	b	a	a	b	a
8	Chr8_bin143	13626368	13819614	193247	98.649	b	b	a	a	a	b	a	a	b	a	b	b	a	a	a	b	a	a	a	a	b	a	b	a	a	a	a	a	a	a	b	a	a	b	a	a	b	b	a	b	a	a	b	a
8	Chr8_bin144	13819615	13846690	27076	98.959	b	b	a	a	a	b	a	a	b	a	b	b	a	a	a	b	a	a	a	a	b	a	b	a	a	a	a	a	a	a	b	a	a	b	a	a	b	b	a	b	a	a	b	a
8	Chr8_bin145	13846691	13894622	47932	99.835	b	b	a	a	a	b	a	a	b	a	b	b	a	a	a	b	a	a	a	a	b	a	b	a	a	a	a	a	a	a	b	a	a	b	a	a	b	b	a	b	a	a	b	a
8	Chr8_bin146	13894623	14203999	309377	99.449	b	b	a	a	a	b	a	a	b	a	b	b	a	a	a	b	a	a	a	a	b	a	b	a	a	a	a	a	a	a	b	a	a	b	a	a	b	b	a	b	a	a	b	a
8	Chr8_bin147	14204000	14330455	126456	100.119	b	b	a	a	a	b	a	a	b	a	b	b	a	a	a	b	a	a	a	a	b	a	b	a	a	a	a	a	a	a	b	a	a	b	a	a	b	b	a	b	a	a	b	a
8	Chr8_bin148	14330456	14356543	26088	100.274	b	b	a	a	a	b	a	a	b	a	b	b	a	a	a	b	a	a	a	a	b	a	b	a	a	a	a	a	a	a	b	a	a	b	a	a	b	b	a	b	a	a	b	a
8	Chr8_bin149	14356544	14424074	67531	101.176	b	b	a	a	a	b	a	a	b	a	b	b	a	a	a	b	a	a	a	a	b	a	b	a	a	a	a	a	a	a	b	a	a	b	a	a	b	b	a	b	a	a	b	a
8	Chr8_bin150	14424075	14552246	128172	102.361	b	b	a	a	a	b	a	a	b	a	b	b	a	a	a	b	a	a	a	a	b	a	b	a	a	a	a	a	a	a	b	a	a	b	a	a	b	b	a	b	a	a	b	a
8	Chr8_bin151	14552247	14606412	54166	101.717	b	b	a	a	a	b	a	a	b	a	b	b	a	a	a	b	a	a	a	a	b	a	b	a	a	a	a	a	a	a	b	a	a	b	a	a	b	b	a	b	a	a	b	a
8	Chr8_bin152	14606413	17758427	3152015	100.402	b	b	a	a	a	b	a	a	b	a	b	b	a	a	a	b	a	a	a	a	b	a	b	a	a	a	a	a	a	a	b	a	a	b	a	a	b	b	a	b	a	a	b	a
8	Chr8_bin153	17758428	17985999	227572	100.119	b	b	a	a	a	b	a	a	b	a	b	b	a	a	a	b	a	a	a	a	b	a	b	a	a	a	a	a	a	a	b	a	a	b	a	a	b	b	a	b	a	a	b	a
8	Chr8_bin154	17986000	18271630	285631	100.531	b	b	a	a	a	b	a	a	b	a	b	b	a	a	a	b	a	a	a	a	b	a	b	a	a	a	a	a	a	a	b	a	a	b	a	a	b	b	a	b	a	a	b	a
8	Chr8_bin155	18271631	21456429	3184799	100.119	b	b	a	a	a	b	a	a	b	a	b	b	a	a	a	b	a	a	a	a	b	a	b	a	a	a	a	a	a	a	b	a	a	b	a	a	b	b	a	b	a	a	b	a
8	Chr8_bin156	21456430	21703512	247083	100.892	b	b	a	a	a	b	a	a	b	a	b	b	a	a	a	b	a	a	a	a	b	a	b	a	a	a	a	a	a	a	b	a	a	b	a	a	b	b	a	b	a	a	b	a
8	Chr8_bin157	21703513	21865812	162300	100.119	b	b	a	a	a	b	a	a	b	a	b	b	a	a	a	b	a	a	a	a	b	a	b	a	a	a	a	a	a	a	b	a	a	b	a	a	b	b	a	b	a	a	b	a
8	Chr8_bin158	21865813	21962957	97145	103.006	b	b	a	a	a	b	a	a	b	a	b	b	a	a	a	b	a	a	a	a	b	a	b	a	a	a	a	a	a	a	b	a	a	b	a	a	b	b	a	b	a	a	b	a
8	Chr8_bin159	21962958	22014566	51609	102.851	b	b	a	a	a	b	a	a	b	a	b	b	a	a	a	b	a	a	a	a	b	a	b	a	a	a	a	a	a	a	b	a	a	b	a	a	b	b	a	b	a	a	b	a
8	Chr8_bin160	22014567	22135005	120439	102.645	b	b	a	a	a	b	a	a	b	a	b	b	a	a	a	b	a	a	a	a	b	a	b	a	a	a	a	a	a	a	b	a	a	b	a	a	b	b	a	b	a	a	b	a
8	Chr8_bin161	22135006	22337576	202571	99.629	b	b	a	a	a	b	a	a	b	a	b	b	a	a	a	b	a	a	a	a	b	a	b	a	a	a	a	a	a	a	b	a	a	b	a	a	b	b	a	b	a	a	b	a
8	Chr8_bin162	22337577	22432692	95116	99.243	b	b	a	a	a	b	a	a	b	a	b	b	a	a	a	b	a	a	a	a	b	a	b	a	a	a	a	a	a	a	b	a	a	b	a	a	b	b	a	b	a	a	b	a
8	Chr8_bin163	22432693	22486239	53547	100.119	b	b	a	a	a	b	a	a	b	a	b	b	a	a	a	b	a	a	a	a	b	a	b	a	a	a	a	a	a	a	b	a	a	b	a	a	b	b	a	b	a	a	b	a
8	Chr8_bin164	22486240	22683429	197190	99.964	b	b	a	a	a	b	a	a	b	a	b	b	a	a	a	b	a	a	a	a	b	a	b	a	a	a	a	a	a	a	b	a	a	b	a	a	b	b	a	b	a	a	b	a
8	Chr8_bin165	22683430	22709352	25923	101.949	b	b	a	a	a	b	a	a	b	a	b	b	a	a	a	b	a	a	a	a	b	a	b	a	a	a	a	a	a	a	b	a	a	b	a	a	b	b	a	b	a	a	b	a
8	Chr8_bin166	22709353	22865932	156580	102.49	b	b	a	a	a	b	a	a	b	a	b	b	a	a	a	b	a	a	a	a	b	a	b	a	a	a	a	a	a	a	b	a	a	b	a	a	b	b	a	b	a	a	b	a
8	Chr8_bin167	22865933	22922669	56737	100.66	b	b	a	a	a	b	a	a	b	a	b	b	a	a	a	b	a	a	a	a	b	a	b	a	a	a	a	a	a	a	b	a	a	b	a	a	b	b	a	b	a	a	b	a
8	Chr8_bin168	22922670	22943459	20790	103.212	b	b	a	a	a	b	a	a	b	a	b	b	a	a	a	b	a	a	a	a	b	a	b	a	a	a	a	a	a	a	b	a	a	b	a	a	b	b	a	b	a	a	b	a
8	Chr8_bin169	22943460	22973966	30507	103.444	b	b	a	a	a	b	a	a	b	a	b	b	a	a	a	b	a	a	a	a	b	a	b	a	a	a	a	a	a	a	b	a	a	b	a	a	b	b	a	b	a	a	b	a
8	Chr8_bin170	22973967	22997487	23521	103.599	b	b	a	a	a	b	a	a	b	a	b	b	a	a	a	b	a	a	a	a	b	a	b	a	a	a	a	a	a	a	b	a	a	b	a	a	b	b	a	b	a	a	b	a
8	Chr8_bin171	22997488	23019768	22281	103.753	b	b	a	a	a	b	a	a	b	a	b	b	a	a	a	b	a	a	a	a	b	a	b	a	a	a	a	a	a	a	b	a	a	b	a	a	b	b	a	b	a	a	b	a
8	Chr8_bin172	23019769	23060103	40335	102.155	b	b	a	a	a	b	a	a	b	a	b	b	a	a	a	b	a	a	a	a	b	a	b	a	a	a	a	a	a	a	b	a	a	b	a	a	b	b	a	b	a	a	b	a
8	Chr8_bin173	23060104	23131892	71789	101.433	b	b	a	a	a	b	a	a	b	a	b	b	a	a	a	b	a	a	a	a	b	a	b	a	a	a	a	a	a	a	b	a	a	b	a	a	b	b	a	b	a	a	b	a
8	Chr8_bin174	23131893	23228068	96176	100.119	b	b	a	a	a	b	a	a	b	a	b	b	a	a	a	b	a	a	a	a	b	a	b	a	a	a	a	a	a	a	b	a	a	b	a	a	b	b	a	b	a	a	b	a
8	Chr8_bin175	23228069	23427834	199766	103.908	b	b	a	a	a	b	a	a	b	a	b	b	a	a	a	b	a	a	a	a	b	a	b	a	a	a	a	a	a	a	b	a	a	b	a	a	b	b	a	b	a	a	b	a
8	Chr8_bin176	23427835	23507332	79498	104.217	b	b	a	a	a	b	a	a	b	a	b	b	a	a	a	b	a	a	a	a	b	a	b	a	a	a	a	a	a	a	b	a	a	b	a	a	b	b	a	b	a	a	b	a
8	Chr8_bin177	23507333	23551996	44664	104.063	b	b	a	a	a	b	a	a	b	a	b	b	a	a	a	b	a	a	a	a	b	a	b	a	a	a	a	a	a	a	b	a	a	b	a	a	b	b	a	b	a	a	b	a
8	Chr8_bin178	23551997	23617362	65366	104.501	b	b	a	a	a	b	a	a	b	a	b	b	a	a	a	b	a	a	a	a	b	a	b	a	a	a	a	a	a	a	b	a	a	b	a	a	b	b	a	b	a	a	b	a
8	Chr8_bin179	23617363	23753202	135840	104.656	b	b	a	a	a	b	a	a	b	a	b	b	a	a	a	b	a	a	a	a	b	a	b	a	a	a	a	a	a	a	b	a	a	b	a	a	b	b	a	b	a	a	b	a
8	Chr8_bin180	23753203	23782170	28968	104.785	b	b	a	a	a	b	a	a	b	a	b	b	a	a	a	b	a	a	a	a	b	a	b	a	a	a	a	a	a	a	b	a	a	b	a	a	b	b	a	b	a	a	b	a
8	Chr8_bin181	23782171	23881410	99240	104.785	b	b	a	a	a	b	a	a	b	a	b	b	a	a	a	b	a	a	a	a	b	a	b	a	a	a	a	a	a	a	b	a	a	b	a	a	b	b	a	b	a	a	b	a
8	Chr8_bin182	23881411	23935309	53899	104.914	b	b	a	a	a	b	a	a	b	a	b	b	a	a	a	b	a	a	a	a	b	a	b	a	a	a	a	a	a	a	b	a	a	b	a	a	b	b	a	b	a	a	b	a
8	Chr8_bin183	23935310	23955541	20232	105.567	b	b	a	a	a	b	a	a	b	a	b	b	a	a	a	b	a	a	a	a	b	a	b	a	a	a	a	a	a	a	b	a	a	b	a	a	b	b	b	b	a	a	b	a
8	Chr8_bin184	23955542	24033738	78197	105.567	b	b	a	a	a	b	a	a	b	a	b	b	a	a	a	b	a	a	a	a	b	a	b	a	a	a	a	a	a	a	b	a	a	b	a	a	b	b	b	b	a	a	b	a
8	Chr8_bin185	24033739	24112136	78398	105.567	b	b	a	a	a	b	a	a	b	a	b	b	a	a	a	b	a	a	a	a	b	a	b	a	a	a	a	a	a	a	b	a	a	b	a	a	b	b	b	b	a	a	b	a
8	Chr8_bin186	24112137	24739712	627576	105.567	b	b	a	a	a	b	a	a	b	a	b	b	a	a	a	b	a	a	a	a	b	a	b	a	a	a	a	a	a	a	b	a	a	b	a	a	b	b	b	b	a	a	b	a
8	Chr8_bin187	24739713	24759988	20276	105.567	b	b	a	a	a	b	a	a	b	a	b	b	a	a	a	b	a	a	a	a	b	a	b	a	a	a	a	a	a	a	b	a	a	b	a	a	b	b	b	b	a	a	b	a
8	Chr8_bin188	24759989	24935488	175500	105.567	b	b	a	a	a	b	a	a	b	a	b	b	a	a	a	b	a	a	a	a	b	a	b	a	a	a	a	a	a	a	b	a	a	b	a	a	b	b	b	b	a	a	b	a
8	Chr8_bin189	24935489	24985769	50281	105.825	b	b	a	a	a	b	a	a	b	a	b	b	a	a	a	b	a	a	a	a	b	a	b	a	a	a	a	a	a	a	b	a	a	b	a	a	b	b	b	b	a	a	b	a
8	Chr8_bin190	24985770	25092804	107035	106.675	b	b	a	a	a	b	a	a	b	a	b	b	a	a	a	b	a	a	a	a	b	a	b	a	a	a	a	a	a	a	b	a	a	b	a	a	b	b	b	b	a	a	b	a
8	Chr8_bin191	25092805	25540815	448011	106.263	b	b	a	a	a	b	a	a	b	a	b	b	a	a	a	b	a	a	a	a	b	a	b	a	a	a	a	a	a	a	b	a	a	b	a	a	b	b	b	b	a	a	b	a
8	Chr8_bin192	25540816	25686216	145401	108.196	b	b	a	a	a	b	a	a	b	a	b	b	a	a	a	b	a	a	a	a	b	a	b	a	a	a	a	a	a	a	b	a	a	b	a	a	b	b	b	b	a	a	b	a
8	Chr8_bin193	25686217	25708886	22670	108.403	b	b	a	a	a	b	a	a	b	a	b	b	a	a	a	b	a	a	a	a	b	a	b	a	a	a	a	a	a	a	b	a	a	b	a	a	b	b	b	b	a	a	b	a
8	Chr8_bin194	25708887	25754320	45434	108.609	b	b	a	a	a	b	a	a	b	a	b	b	a	a	a	b	a	a	a	a	b	a	b	a	a	a	a	a	a	a	b	a	a	b	a	a	b	b	b	b	a	a	b	a
8	Chr8_bin195	25754321	25832075	77755	107.346	b	b	a	a	a	b	a	a	b	a	b	b	a	a	a	b	a	a	a	a	b	a	b	a	a	a	a	a	a	a	b	a	a	b	a	a	b	b	b	b	a	a	b	a
8	Chr8_bin196	25832076	25857410	25335	108.041	b	b	a	a	a	b	a	a	b	a	b	b	a	a	a	b	a	a	a	a	b	a	b	a	a	a	a	a	a	a	b	a	a	b	a	a	b	b	b	b	a	a	b	a
8	Chr8_bin197	25857411	25894526	37116	108.041	b	b	a	a	a	b	a	a	b	a	b	b	a	a	a	b	a	a	a	a	b	a	b	a	a	a	a	a	a	a	b	a	a	b	a	a	b	b	b	b	a	a	b	a
8	Chr8_bin198	25894527	25970713	76187	107.784	b	b	a	a	a	b	a	a	b	a	b	b	a	a	a	b	a	a	a	a	b	a	b	a	a	a	a	a	a	a	b	a	a	b	a	a	b	b	b	b	a	a	b	a
8	Chr8_bin199	25970714	25998552	27839	108.79	b	b	a	a	a	b	a	a	b	a	b	b	a	a	a	b	a	a	a	a	b	a	b	a	a	a	a	a	a	a	b	a	a	b	a	a	b	b	b	b	a	a	b	a
8	Chr8_bin200	25998553	26101530	102978	108.79	b	b	a	a	a	b	a	a	b	a	b	b	a	a	a	b	a	a	a	a	b	a	b	a	a	a	a	a	a	a	b	a	a	b	a	a	b	b	b	b	a	a	b	a
8	Chr8_bin201	26101531	26184387	82857	108.944	b	b	a	a	a	b	a	a	b	a	b	b	a	a	a	b	a	a	a	a	b	a	b	a	a	a	a	a	a	a	b	a	a	b	a	a	b	b	b	b	a	a	b	a
8	Chr8_bin202	26184388	26239821	55434	109.228	b	b	a	a	a	b	a	a	b	a	b	b	a	a	a	b	a	a	a	a	b	a	b	a	a	a	a	a	a	a	b	a	a	b	a	a	b	b	b	b	a	a	b	a
8	Chr8_bin203	26239822	26274050	34229	109.666	b	b	a	a	a	b	a	a	b	a	b	b	a	a	a	b	a	a	a	a	b	a	b	a	a	a	a	a	a	a	b	a	a	b	a	a	b	b	b	b	a	a	b	a
8	Chr8_bin204	26274051	26504004	229954	110.002	b	b	a	a	a	b	a	a	b	a	b	b	a	a	a	b	a	a	a	a	b	a	b	a	a	a	a	a	a	a	b	a	a	b	a	a	b	b	b	b	a	a	b	a
8	Chr8_bin205	26504005	26541356	37352	111.719	b	b	a	a	a	b	a	a	b	a	b	b	a	a	a	b	a	a	a	a	b	a	b	a	a	a	a	a	a	a	b	a	b	b	a	a	b	b	b	b	a	a	b	a
8	Chr8_bin206	26541357	26829242	287886	112.054	b	b	a	a	a	b	a	a	b	a	b	b	a	a	a	b	a	a	a	a	b	a	b	a	a	a	a	a	a	a	b	a	b	b	a	a	b	b	b	b	a	a	b	a
8	Chr8_bin207	26829243	27584553	755311	112.26	b	b	a	a	a	b	a	a	b	a	b	b	a	a	a	b	a	a	a	a	b	a	b	a	a	a	a	a	a	a	b	a	b	b	a	a	b	b	b	b	a	a	b	a
8	Chr8_bin208	27584554	27630659	46106	112.779	b	b	a	a	a	b	a	a	b	a	b	b	a	a	a	b	a	a	a	a	b	b	b	a	a	a	a	a	a	a	b	a	b	b	a	a	b	b	b	b	a	a	b	a
8	Chr8_bin209	27630660	27668648	37989	113.904	b	b	a	a	a	b	a	a	b	a	b	b	a	a	a	b	a	a	a	a	b	b	b	a	a	b	a	a	a	a	b	a	b	b	a	a	b	b	b	b	a	a	b	a
8	Chr8_bin210	27668649	27691951	23303	114.66	b	b	a	a	a	b	a	a	b	a	b	b	a	a	a	b	a	a	a	a	b	b	b	a	a	b	a	a	b	a	b	a	b	b	a	a	b	b	b	b	a	a	b	a
8	Chr8_bin211	27691952	27716696	24745	114.866	b	b	a	a	a	b	a	a	b	a	b	b	a	a	a	b	a	a	a	a	b	b	b	a	a	b	a	a	b	a	b	a	b	b	a	a	b	b	b	b	a	a	b	a
8	Chr8_bin212	27716697	27739175	22479	115.073	b	b	a	a	a	b	a	a	b	a	b	b	a	a	a	b	a	a	a	a	b	b	b	a	a	b	a	a	b	a	b	a	b	b	a	a	b	b	b	b	a	a	b	a
8	Chr8_bin213	27739176	27782286	43111	115.073	b	b	a	a	a	b	a	a	b	a	b	b	a	a	a	b	a	a	a	a	b	b	b	a	a	b	a	a	b	a	b	a	b	b	a	a	b	b	b	b	a	a	b	a
8	Chr8_bin214	27782287	27850628	68342	115.073	b	b	a	a	a	b	a	a	b	a	b	b	a	a	a	b	a	a	a	a	b	b	b	a	a	b	a	a	b	a	b	a	b	b	a	a	b	b	b	b	a	a	b	a
8	Chr8_bin215	27850629	28230360	379732	115.82	b	b	a	a	a	b	a	a	b	a	b	b	a	a	a	b	a	a	a	a	b	b	b	a	h	b	a	a	b	a	b	a	b	b	a	a	b	b	b	b	a	a	b	a
8	Chr8_bin216	28230361	28318777	88417	117.015	b	b	a	a	a	b	a	a	b	a	b	b	a	a	a	b	a	a	a	a	b	b	b	a	h	b	a	a	b	a	b	a	b	b	a	a	b	b	b	b	a	a	b	a
8	Chr8_bin217	28318778	28422012	103235	118.103	b	b	a	a	a	b	a	a	b	a	b	b	a	a	a	b	a	a	a	a	b	b	b	a	h	b	a	a	b	a	b	a	b	b	a	a	b	b	b	b	a	b	b	a
8	Chr8_bin218	28422013	28601300	179288	118.696	b	b	a	a	a	b	a	a	b	a	b	b	a	a	a	b	a	a	a	a	b	b	b	a	h	b	a	a	b	a	b	a	b	b	a	a	b	b	b	b	a	b	b	a
8	Chr8_bin219	28601301	29079509	478209	119.549	b	b	a	a	a	b	a	a	b	a	b	b	a	a	a	b	a	a	a	a	b	b	b	a	h	b	a	a	b	a	b	a	b	b	a	a	b	b	b	b	a	b	b	a
8	Chr8_bin220	29079510	29105597	26088	122.436	a	b	a	b	a	b	a	a	b	a	b	b	a	a	a	b	a	a	a	a	b	b	b	a	h	b	a	a	b	a	b	a	b	b	a	a	b	b	b	b	a	b	b	a
8	Chr8_bin221	29105598	29184964	79367	122.9	a	b	a	b	a	b	a	a	b	a	b	b	a	a	a	b	a	a	a	a	b	b	b	a	h	b	a	a	b	a	b	a	b	b	a	a	b	b	b	b	a	b	b	a
8	Chr8_bin222	29184965	29271531	86567	123.494	a	b	a	b	a	b	a	a	b	a	b	b	a	a	a	b	a	a	a	a	b	b	b	a	h	b	a	a	b	a	b	a	b	b	a	a	b	b	b	b	a	b	b	a
8	Chr8_bin223	29271532	29783852	512321	126.097	a	b	a	b	a	b	a	a	b	a	b	b	a	a	a	b	a	a	a	a	b	b	b	a	h	b	a	a	b	a	b	a	b	b	a	a	b	b	b	b	a	b	b	a
8	Chr8_bin224	29783853	29845125	61273	123.932	a	b	a	b	a	b	a	a	b	a	b	b	a	a	a	b	a	a	a	a	b	b	b	a	h	b	a	a	b	a	b	a	b	b	a	a	b	b	b	b	a	b	b	a
8	Chr8_bin225	29845126	29868567	23442	124.473	a	b	a	b	a	b	a	a	b	a	b	b	a	a	a	b	a	a	a	a	b	b	b	a	h	b	a	a	b	a	b	a	b	b	a	a	b	b	b	b	a	b	b	a
8	Chr8_bin226	29868568	30080461	211894	125.014	a	b	a	b	a	b	a	a	b	a	b	b	a	a	a	b	a	a	a	a	b	b	b	a	h	b	a	a	b	a	b	a	b	b	a	a	b	b	b	b	a	b	b	a
8	Chr8_bin227	30080462	30202340	121879	127.798	a	b	a	b	a	b	a	a	b	a	b	b	a	a	a	b	a	a	a	a	b	b	b	a	h	b	a	a	b	a	b	a	b	b	a	a	b	b	b	b	a	b	b	a
8	Chr8_bin228	30202341	30341474	139134	126.69	a	b	a	b	a	b	a	a	b	a	b	b	a	a	a	b	a	a	a	a	b	b	b	a	h	b	a	a	b	a	b	a	b	b	a	a	b	b	b	b	a	b	b	a
8	Chr8_bin229	30341475	30398433	56959	127.282	a	b	a	b	a	b	a	a	b	a	b	b	a	a	a	b	a	a	a	a	b	b	b	a	h	b	a	a	b	a	b	a	b	b	a	a	b	b	b	b	a	b	b	a
8	Chr8_bin230	30398434	30480150	81717	125.555	a	b	a	b	a	b	a	a	b	a	b	b	a	a	a	b	a	a	a	a	b	b	b	a	h	b	a	a	b	a	b	a	b	b	a	a	b	b	b	b	a	b	b	a
8	Chr8_bin231	30480151	30576332	96182	128.443	a	b	a	b	a	b	a	a	b	a	b	b	a	a	a	b	a	a	a	a	b	b	b	a	h	b	a	a	b	b	b	a	b	b	a	a	b	b	b	b	a	b	b	a
8	Chr8_bin232	30576333	30616948	40616	129.345	a	b	a	b	a	b	a	a	b	a	b	b	a	a	a	b	a	a	a	a	b	b	b	a	h	b	a	a	b	b	b	a	b	b	a	a	b	b	b	b	a	b	b	a
8	Chr8_bin233	30616949	30745072	128124	130.325	a	b	a	b	a	b	a	a	b	a	b	b	a	a	a	b	a	a	a	a	b	b	b	a	h	b	a	a	b	b	b	a	b	b	a	a	b	b	b	b	a	b	b	a
8	Chr8_bin234	30745073	30827533	82461	131.175	a	b	a	b	a	b	a	a	b	a	b	b	a	a	a	b	a	a	a	a	b	b	b	a	h	b	a	a	b	b	b	a	b	b	a	a	b	b	b	b	a	b	b	a
8	Chr8_bin235	30827534	30934042	106509	132.129	a	b	a	b	a	b	a	a	b	a	b	b	a	a	a	b	a	a	a	a	b	b	b	a	h	b	a	a	b	b	b	a	b	b	a	a	b	b	b	b	a	b	b	a
8	Chr8_bin236	30934043	31006389	72347	133.736	a	b	a	b	a	b	a	a	b	a	b	b	a	a	b	b	a	a	a	a	b	b	b	a	h	b	a	a	b	b	b	a	b	b	a	a	b	b	b	b	a	b	b	a
8	Chr8_bin237	31006390	31119615	113226	135.501	a	b	a	b	a	b	a	a	b	a	b	b	a	a	b	b	a	a	a	a	b	b	b	a	h	b	a	a	b	b	b	a	b	b	a	a	b	b	b	b	a	b	b	a
8	Chr8_bin238	31119616	31208705	89090	137.105	a	b	a	b	a	b	a	a	b	a	b	b	a	a	b	b	a	a	a	a	b	b	b	a	h	b	a	a	b	b	b	a	b	b	a	a	b	b	b	b	a	b	b	a
8	Chr8_bin239	31208706	31328877	120172	139.485	a	b	b	b	a	b	a	a	b	a	b	b	a	a	b	b	a	a	a	a	b	b	b	a	h	b	a	a	b	b	b	a	b	b	a	a	b	b	b	b	a	b	b	b
8	Chr8_bin240	31328878	31379012	50135	140.415	a	b	b	b	a	b	a	a	a	a	b	b	a	a	b	b	a	a	a	a	b	b	b	a	h	b	a	a	b	b	b	a	b	b	a	a	b	b	b	b	a	b	b	b
8	Chr8_bin241	31379013	31577463	198451	141.138	a	b	b	b	a	b	a	a	a	a	b	b	a	a	b	b	a	a	a	a	b	b	b	a	h	b	a	a	b	b	b	a	b	b	a	a	b	b	b	b	a	b	b	b
8	Chr8_bin242	31577464	31632949	55486	141.963	a	b	b	b	a	b	a	a	a	a	b	b	a	a	b	b	a	a	a	a	b	b	b	a	h	b	a	a	b	h	b	a	b	b	a	a	b	b	b	b	a	b	b	b
8	Chr8_bin243	31632950	31709094	76145	142.555	a	b	b	b	a	b	a	a	a	a	b	b	a	a	b	b	a	a	a	a	b	b	b	a	h	b	a	a	b	h	b	a	b	b	a	a	b	b	b	b	a	b	b	b
8	Chr8_bin244	31709095	31908766	199672	143.329	a	b	b	b	a	b	a	a	a	a	b	b	a	a	b	b	a	a	a	a	b	b	b	a	h	b	a	a	b	b	b	a	b	b	a	a	b	b	b	b	a	b	b	b
8	Chr8_bin245	31908767	31943797	35031	144.051	a	b	b	b	a	b	a	a	a	a	b	b	a	a	b	b	a	a	a	a	b	b	b	a	h	b	a	a	b	b	b	a	b	b	a	a	b	b	b	b	a	b	b	b
8	Chr8_bin246	31943798	32036964	93167	145.19	a	b	b	b	a	b	a	a	a	a	b	b	a	a	b	b	a	a	a	a	b	b	b	a	h	b	a	a	b	b	b	a	b	b	a	a	b	b	b	b	a	b	b	b
8	Chr8_bin247	32036965	32088660	51696	146.33	a	b	b	b	a	b	a	a	a	a	b	b	a	a	b	b	a	a	a	a	b	b	b	a	h	b	a	a	b	b	b	a	b	b	a	a	b	b	b	b	a	b	b	b
8	Chr8_bin248	32088661	32177461	88801	147.47	a	b	b	b	a	b	a	a	a	a	b	b	a	a	b	b	a	a	a	a	b	b	b	a	h	b	a	a	b	b	b	a	b	b	a	a	b	b	b	b	a	b	b	b
8	Chr8_bin249	32177462	32244780	67319	148.939	a	b	b	b	a	b	a	a	a	a	b	b	a	a	b	b	a	a	a	a	b	b	b	a	h	b	a	a	b	b	b	a	b	b	a	a	b	b	b	b	a	b	b	b
8	Chr8_bin250	32244781	32379129	134349	148.269	a	b	b	b	a	b	a	a	a	a	b	b	a	a	b	b	a	a	a	a	b	b	b	a	h	b	a	a	b	b	b	a	b	b	a	a	b	b	b	b	a	b	b	b
8	Chr8_bin251	32379130	32433895	54766	150.279	a	b	b	b	a	b	a	a	a	a	b	b	a	a	b	b	a	a	a	a	b	b	b	a	h	b	a	a	b	h	b	a	b	b	a	a	b	b	b	b	a	b	b	b
8	Chr8_bin252	32433896	32474033	40138	149.609	a	b	b	b	a	b	a	a	a	a	b	b	a	a	b	b	a	a	a	a	b	b	b	a	h	b	a	a	b	h	b	a	b	b	a	a	b	b	b	b	a	b	b	b
8	Chr8_bin253	32474034	32551384	77351	150.975	a	b	b	b	a	b	a	a	a	a	b	b	a	a	b	b	a	a	a	a	b	b	b	a	h	b	a	a	b	h	b	a	b	b	a	a	b	b	b	b	a	b	b	b
8	Chr8_bin254	32551385	32642282	90898	151.568	a	b	b	b	a	b	a	a	a	a	b	b	a	a	b	b	a	a	a	a	b	b	b	a	h	b	a	a	b	h	b	a	b	b	a	a	b	b	b	b	a	b	b	b
8	Chr8_bin255	32642283	32713176	70894	152.162	a	b	b	b	a	b	a	a	a	a	b	b	a	a	b	b	a	a	a	a	b	b	b	a	h	b	a	a	b	h	b	a	b	b	a	a	b	b	b	b	a	b	b	b
8	Chr8_bin256	32713177	32825768	112592	153.039	a	b	b	b	a	b	a	a	a	a	b	b	a	a	b	b	a	a	a	a	b	b	b	a	h	b	a	a	b	h	b	a	b	b	a	a	b	b	b	b	a	b	b	b
8	Chr8_bin257	32825769	32870227	44459	153.761	a	b	b	b	a	b	a	a	a	a	b	b	a	a	b	b	a	a	a	a	b	b	b	a	h	b	a	a	b	h	b	a	b	b	a	a	b	b	b	b	a	b	b	b
8	Chr8_bin258	32870228	32898193	27966	154.431	a	b	b	b	a	b	a	a	a	a	b	b	a	a	b	b	a	a	a	a	b	b	b	a	h	b	a	a	b	h	b	a	b	b	a	a	b	b	b	b	a	b	b	b
8	Chr8_bin259	32898194	33067158	168965	155.205	a	b	b	b	a	b	a	a	a	a	b	b	a	a	b	b	a	a	a	a	b	b	b	a	h	b	a	a	b	h	b	a	b	b	a	a	b	b	b	b	a	b	b	b
8	Chr8_bin260	33067159	33090186	23028	155.875	a	b	b	b	a	b	a	a	a	a	b	b	a	a	b	b	a	a	a	a	b	b	b	a	h	b	a	a	b	b	b	a	b	b	a	a	b	b	b	b	a	b	b	b
8	Chr8_bin261	33090187	33223525	133339	156.545	a	b	b	b	a	b	a	a	a	a	b	b	a	a	b	b	a	a	a	a	b	b	b	a	h	b	a	a	b	b	b	a	b	b	a	a	b	b	b	b	a	b	b	b
8	Chr8_bin262	33223526	33269370	45845	157.422	a	b	b	b	a	b	a	a	a	a	b	b	a	a	b	b	a	a	a	a	b	b	b	a	h	b	a	a	b	b	b	a	b	b	a	a	b	b	b	b	a	b	b	b
8	Chr8_bin263	33269371	33297331	27961	158.324	a	b	b	b	a	b	a	a	a	a	b	b	a	a	b	b	a	a	a	a	b	b	b	a	h	b	a	a	b	b	b	a	b	b	a	a	b	b	b	b	a	b	b	b
8	Chr8_bin264	33297332	36097635	2800304	159.227	a	b	b	b	a	b	a	a	a	a	b	b	a	a	b	b	a	a	a	a	b	b	b	a	h	b	a	a	b	b	b	a	b	b	a	a	b	b	b	b	a	b	b	b
8	Chr8_bin265	36097636	37076575	978940	162.169	a	b	b	b	b	b	a	a	a	a	b	b	a	a	b	b	a	a	a	a	b	b	b	a	h	b	a	a	a	b	b	a	b	b	a	a	b	b	b	b	a	b	b	b
8	Chr8_bin266	37076576	37914543	837968	164.668	a	b	b	b	b	b	a	a	a	a	b	b	a	a	b	b	a	a	a	a	b	b	b	a	h	b	a	a	a	b	b	a	b	b	a	a	b	b	b	b	a	b	b	b
8	Chr8_bin267	37914544	38153635	239092	166.573	a	b	b	b	b	b	a	a	a	a	b	b	a	a	b	b	a	a	a	a	b	b	b	a	h	b	a	a	a	b	b	a	b	b	a	a	b	b	b	b	a	b	b	b
8	Chr8_bin268	38153636	38982774	829139	168.183	b	b	b	b	b	b	a	a	a	a	b	b	a	a	b	b	a	a	a	a	b	b	b	a	h	b	a	a	a	b	b	a	b	b	a	a	b	b	b	b	a	b	b	b
8	Chr8_bin269	38982775	40690061	1707287	170.248	b	b	a	b	b	b	a	a	a	a	b	b	a	a	b	b	a	a	a	a	b	b	b	a	h	a	a	a	a	b	b	a	b	b	a	a	b	b	b	b	a	b	b	b
9	Chr9_bin1	1	628770	628770	0	a	a	a	a	b	b	a	h	a	b	a	a	b	a	b	a	a	a	b	a	b	a	b	b	b	a	a	b	b	h	b	a	b	b	b	a	a	b	b	b	h	a	b	b
9	Chr9_bin2	628771	1020635	391865	2.288	a	a	a	a	b	b	a	h	a	b	a	a	b	a	b	a	a	a	b	a	b	a	b	b	b	a	a	b	b	h	b	a	b	b	b	a	a	b	b	b	a	a	b	b
9	Chr9_bin3	1020636	1051491	30856	13.097	a	a	a	b	b	b	a	h	a	b	a	a	b	a	b	a	a	a	b	b	b	a	b	a	b	a	b	b	b	h	a	a	a	b	b	a	a	b	b	b	a	a	b	b
9	Chr9_bin4	1051492	1081278	29787	14	a	a	a	b	b	b	a	h	a	b	a	a	b	a	b	a	a	a	b	b	b	a	b	a	b	a	b	b	b	h	a	a	a	b	b	a	a	b	b	b	a	a	b	b
9	Chr9_bin5	1081279	1134471	53193	15.057	a	a	a	b	b	b	a	h	a	b	a	a	b	a	b	a	a	a	b	b	b	a	b	a	b	a	b	b	b	h	a	a	a	b	b	a	a	b	b	b	a	a	b	b
9	Chr9_bin6	1134472	1162683	28212	16.25	a	a	a	b	b	b	a	h	a	b	a	a	b	a	b	a	a	a	b	b	b	a	b	a	b	a	b	b	b	h	a	a	a	b	b	a	a	b	b	b	a	a	b	b
9	Chr9_bin7	1162684	1184943	22260	16.92	a	a	a	b	b	b	a	h	a	b	a	a	b	a	b	a	a	a	b	b	b	a	b	a	b	a	b	b	b	h	a	a	a	b	b	a	a	b	b	b	a	a	b	b
9	Chr9_bin8	1184944	1256833	71890	17.513	a	a	a	b	b	b	a	h	a	b	a	a	b	a	b	a	a	a	b	b	b	a	b	a	b	a	b	b	b	h	a	a	a	b	b	a	a	b	b	b	a	a	b	b
9	Chr9_bin9	1256834	1297683	40850	18.158	a	a	a	b	b	b	a	h	a	b	a	a	b	a	b	a	a	a	b	b	b	a	b	a	b	a	b	b	b	h	a	a	a	b	b	a	a	b	b	b	a	a	b	b
9	Chr9_bin10	1297684	1327394	29711	19.036	a	a	a	b	b	b	a	h	a	b	a	a	b	a	b	a	a	a	b	b	b	a	b	a	b	a	b	b	b	h	a	a	a	b	b	a	a	b	b	b	a	a	b	b
9	Chr9_bin11	1327395	1391566	64172	20.381	a	a	a	b	b	b	a	h	a	b	a	a	b	a	b	a	a	a	b	b	b	a	b	a	b	a	b	b	b	h	a	a	a	b	b	a	b	b	b	b	a	a	b	b
9	Chr9_bin12	1391567	1452712	61146	21.799	a	a	a	b	b	b	a	h	a	b	a	a	b	a	b	a	a	a	b	b	b	a	b	a	b	a	b	b	b	h	a	a	a	b	b	a	b	b	b	b	a	a	b	b
9	Chr9_bin13	1452713	1494059	41347	24.25	a	a	a	b	b	b	a	h	a	b	a	a	h	a	b	a	a	a	b	b	b	a	b	a	b	a	b	b	b	h	a	a	a	b	b	a	b	b	b	b	a	a	b	b
9	Chr9_bin14	1494060	1535397	41338	26.547	a	a	a	b	b	b	a	h	a	b	a	a	h	a	b	a	a	a	b	b	b	a	b	a	b	a	b	b	b	h	a	a	a	b	b	a	b	b	b	b	a	a	b	b
9	Chr9_bin15	1535398	4013448	2478051	28.971	a	a	a	b	b	b	a	b	a	b	a	a	h	a	b	a	a	a	b	b	b	a	b	a	b	a	b	b	b	h	a	a	a	b	b	a	b	b	b	b	a	a	b	b
9	Chr9_bin16	4013449	4957379	943931	32.364	a	a	a	b	b	b	a	b	a	b	a	b	h	a	b	a	a	a	b	b	b	a	b	a	b	a	b	b	b	a	a	a	a	b	b	a	b	b	b	b	a	a	b	b
9	Chr9_bin17	4957380	9610527	4653148	36.683	a	a	a	b	b	b	a	b	a	b	a	b	h	a	b	a	a	a	b	b	b	a	b	a	b	a	b	a	a	a	a	a	a	b	b	a	b	b	b	b	a	a	b	b
9	Chr9_bin18	9610528	12084503	2473976	42.725	a	a	b	b	b	b	a	b	b	b	a	b	h	a	b	a	a	a	b	b	b	a	b	b	b	a	b	a	a	a	b	a	a	a	b	a	b	b	b	a	a	a	b	b
9	Chr9_bin19	12084504	12201474	116971	54.646	a	a	b	b	a	b	a	b	b	b	a	b	h	a	b	a	a	a	b	b	b	a	b	b	b	a	b	a	a	a	b	a	b	a	b	a	b	b	a	a	a	a	b	b
9	Chr9_bin20	12201475	14338816	2137342	60.266	a	a	b	b	a	b	a	b	b	b	a	b	h	a	b	a	a	b	b	b	b	b	b	b	b	a	b	a	a	a	b	a	b	a	b	a	b	b	a	a	a	b	b	b
9	Chr9_bin21	14338817	14367243	28427	61.492	a	a	b	b	a	b	a	b	b	b	a	b	h	a	b	a	a	b	b	b	b	b	b	b	b	a	b	a	a	a	b	a	b	a	b	a	b	b	a	a	a	b	b	b
9	Chr9_bin22	14367244	14415231	47988	61.956	a	a	b	b	a	b	a	b	b	b	a	b	h	a	b	a	a	b	b	b	b	b	b	b	b	a	b	a	a	a	b	a	b	a	b	a	b	b	a	a	a	b	b	b
9	Chr9_bin23	14415232	14508889	93658	62.885	a	a	b	b	a	b	a	b	b	b	a	b	h	a	b	a	a	b	b	b	b	b	b	b	b	a	b	a	a	a	b	a	b	a	b	a	b	b	a	a	a	b	b	b
9	Chr9_bin24	14508890	14533527	24638	63.736	a	a	b	b	a	b	a	b	b	b	a	b	h	a	b	a	a	b	b	b	b	b	b	b	b	a	b	a	a	a	b	a	b	a	b	a	b	b	a	a	a	b	b	b
9	Chr9_bin25	14533528	14744622	211095	64.587	b	a	b	b	a	b	a	b	b	b	a	b	h	a	b	a	a	b	b	b	b	b	b	b	b	a	b	a	a	a	b	a	b	a	b	a	b	b	a	a	a	b	b	b
9	Chr9_bin26	14744623	14848453	103831	65.438	b	a	b	b	a	b	a	b	b	b	a	b	h	a	b	a	a	b	b	b	a	b	b	b	b	a	b	a	a	a	b	a	b	a	b	a	b	b	a	a	a	b	b	b
9	Chr9_bin27	14848454	14940612	92159	66.186	b	a	b	b	a	b	a	b	b	b	a	b	h	a	b	a	a	b	b	b	a	b	b	b	b	a	b	a	a	a	b	a	b	a	b	a	b	b	a	a	a	b	b	b
9	Chr9_bin28	14940613	14987404	46792	66.779	b	a	b	b	a	b	a	b	b	b	a	b	h	a	b	a	a	b	b	b	a	b	b	b	b	a	b	a	a	a	b	a	b	a	b	a	b	b	a	a	a	b	b	b
9	Chr9_bin29	14987405	15070246	82842	67.736	b	a	b	b	a	b	a	b	b	b	a	b	h	a	b	a	a	b	b	b	a	b	b	b	b	a	b	a	a	a	b	a	b	a	b	a	b	b	a	a	a	b	b	b
9	Chr9_bin30	15070247	15176022	105776	68.2	b	a	b	b	a	b	a	b	b	b	a	b	h	a	b	a	a	b	b	b	a	b	b	b	b	a	b	a	a	a	b	a	b	a	b	a	b	b	a	a	a	b	b	b
9	Chr9_bin31	15176023	15336186	160164	68.794	b	a	h	b	a	b	a	b	b	b	a	b	h	a	b	a	a	b	b	b	a	b	b	b	b	a	b	a	a	a	b	a	b	a	a	a	b	b	a	a	a	b	b	b
9	Chr9_bin32	15336187	15473145	136959	69.335	b	a	h	b	a	b	a	b	b	b	a	b	h	a	b	a	a	b	b	b	a	b	b	b	b	a	b	a	a	a	b	a	b	a	a	a	b	b	a	a	a	b	b	b
9	Chr9_bin33	15473146	15530296	57151	69.98	b	a	h	b	a	b	a	b	b	b	a	b	h	a	b	a	a	b	b	b	a	b	b	b	b	a	b	a	a	a	b	a	b	a	a	a	b	b	a	a	a	b	b	b
9	Chr9_bin34	15530297	15624946	94650	70.912	b	a	h	b	a	b	a	b	b	b	a	b	h	a	b	a	a	b	b	b	a	b	b	b	b	a	b	a	a	a	b	a	b	a	a	a	b	b	a	a	a	b	b	b
9	Chr9_bin35	15624947	15655450	30504	71.505	b	a	h	b	a	b	a	b	b	b	a	b	h	a	b	a	a	b	b	b	a	b	b	b	b	a	b	a	a	a	b	a	b	a	a	a	b	b	a	a	a	b	b	b
9	Chr9_bin36	15655451	15894906	239456	72.768	b	a	h	b	a	b	a	b	b	b	a	b	h	a	b	a	a	b	b	b	a	b	b	b	b	a	b	a	a	h	b	a	b	a	a	a	b	b	a	a	a	b	b	b
9	Chr9_bin37	15894907	16020726	125820	74.006	b	a	h	b	a	b	a	b	b	b	a	b	h	a	b	a	a	b	b	b	a	b	b	b	b	a	b	a	a	h	b	a	b	a	a	a	b	b	a	a	a	b	b	b
9	Chr9_bin38	16020727	16232972	212246	75.192	b	a	h	b	a	b	a	b	b	b	a	b	h	a	b	a	a	b	b	b	a	b	b	b	b	a	b	a	a	h	b	a	b	a	a	a	b	b	a	a	a	b	b	b
9	Chr9_bin39	16232973	16278501	45529	76.481	b	a	a	b	a	b	a	b	b	b	a	b	h	a	b	a	a	b	b	b	a	b	b	b	b	a	b	a	a	h	b	a	b	a	a	a	b	b	a	a	a	b	b	b
9	Chr9_bin40	16278502	16339982	61481	77.667	b	a	a	b	a	b	a	b	b	b	a	b	h	a	b	a	a	b	b	b	a	b	b	b	b	a	b	a	a	h	b	a	b	a	a	a	b	b	a	a	a	b	b	b
9	Chr9_bin41	16339983	16455514	115532	79.138	b	a	a	b	a	b	a	b	b	b	a	b	h	a	b	a	a	b	b	b	a	b	b	b	b	a	b	a	a	h	b	a	b	a	a	a	b	b	a	a	a	b	b	b
9	Chr9_bin42	16455515	16527559	72045	80.454	b	a	a	b	a	b	a	b	b	b	a	b	h	a	b	a	a	b	b	b	a	b	b	b	b	a	a	a	a	h	b	a	b	a	a	a	b	b	a	a	a	b	b	b
9	Chr9_bin43	16527560	16549065	21506	82.346	b	a	a	b	a	b	a	b	b	b	a	b	h	a	b	a	a	b	b	b	a	b	b	b	b	a	a	a	a	h	b	b	b	a	a	a	b	b	a	a	a	b	b	b
9	Chr9_bin44	16549066	16720466	171401	84.106	b	a	a	b	a	b	a	b	b	b	a	b	h	a	b	a	a	b	b	b	a	b	b	b	b	a	a	a	a	h	b	b	b	a	a	a	b	b	a	a	a	b	b	b
9	Chr9_bin45	16720467	16749234	28768	86.021	b	a	a	b	a	b	a	b	b	b	a	b	h	a	b	a	a	b	b	b	a	b	b	b	b	a	a	a	a	h	b	b	b	a	a	a	b	b	a	a	a	b	b	b
9	Chr9_bin46	16749235	16794977	45743	86.743	b	a	a	b	a	b	a	b	b	b	a	b	h	a	b	a	a	b	b	b	a	b	b	b	b	a	a	a	a	h	b	b	b	a	a	a	b	b	a	a	b	b	b	b
9	Chr9_bin47	16794978	16820993	26016	87.596	b	a	a	b	a	b	a	b	b	b	a	b	h	a	b	a	a	b	b	b	a	b	b	b	b	a	a	a	a	h	b	b	b	a	a	a	b	b	a	a	b	b	b	b
9	Chr9_bin48	16820994	16845958	24965	88.189	b	a	a	b	a	b	a	b	b	b	a	b	h	a	b	a	a	b	b	b	a	b	b	b	b	a	a	a	a	h	b	b	b	a	a	a	b	b	a	a	b	b	b	b
9	Chr9_bin49	16845959	16867406	21448	88.73	b	a	a	b	a	b	a	b	b	b	a	b	h	a	b	a	a	b	b	b	a	b	b	b	b	a	a	a	a	h	b	b	b	a	a	a	b	b	a	a	b	b	b	b
9	Chr9_bin50	16867407	16986162	118756	89.194	b	a	a	b	a	b	a	b	b	b	a	b	h	a	b	a	a	b	b	b	a	b	b	b	b	a	a	a	a	b	b	b	b	a	a	a	b	b	a	a	b	b	b	b
9	Chr9_bin51	16986163	17053423	67261	89.997	b	a	a	b	a	b	a	b	b	b	a	b	h	a	b	a	a	b	b	b	a	b	b	b	b	a	a	a	a	b	b	b	b	a	a	a	b	b	a	a	b	b	b	b
9	Chr9_bin52	17053424	17077935	24512	90.932	b	a	a	b	a	b	a	b	b	b	a	b	h	a	b	a	a	b	b	b	a	b	b	b	b	a	a	a	a	b	b	b	b	a	a	a	b	b	a	a	b	b	b	b
9	Chr9_bin53	17077936	17178940	101005	91.63	b	a	a	b	a	b	a	b	b	b	a	b	h	a	b	a	a	b	b	b	a	b	b	b	b	a	a	a	a	b	b	b	b	a	a	a	b	b	a	a	b	b	b	b
9	Chr9_bin54	17178941	17205447	26507	92.304	b	a	a	b	a	b	a	b	b	b	a	b	h	a	b	a	a	b	b	b	a	b	b	b	b	a	a	a	a	b	b	b	b	a	a	a	b	b	a	a	b	b	b	b
9	Chr9_bin55	17205448	17265906	60459	92.821	b	a	a	b	a	b	a	b	b	b	a	b	h	a	b	a	a	b	b	b	a	b	b	b	b	a	a	a	a	b	b	b	b	a	a	a	b	b	a	a	b	b	b	b
9	Chr9_bin56	17265907	17863648	597742	93.495	b	a	a	b	a	b	a	b	b	b	a	b	h	a	b	a	a	b	b	b	a	b	b	b	b	a	a	a	a	b	b	b	a	a	a	a	b	b	a	a	b	b	b	b
9	Chr9_bin57	17863649	18008613	144965	93.908	b	a	a	b	a	b	a	b	b	b	a	b	h	a	b	a	a	b	b	b	a	b	b	b	b	a	a	a	a	b	b	b	a	a	a	a	b	b	a	a	b	b	b	b
9	Chr9_bin58	18008614	18039249	30636	94.372	b	a	a	b	a	b	a	b	b	b	a	b	h	a	b	a	a	b	b	b	a	b	b	b	b	a	a	a	a	b	b	b	a	a	a	a	b	b	a	a	b	b	b	b
9	Chr9_bin59	18039250	18064623	25374	94.861	b	a	a	b	a	b	a	b	b	b	a	b	a	a	b	a	a	b	b	b	a	b	b	b	b	a	a	a	a	b	b	b	a	a	a	a	b	b	a	a	b	b	b	b
9	Chr9_bin60	18064624	18330498	265875	98.198	b	a	a	b	a	b	a	b	b	b	a	b	a	a	b	a	a	b	b	b	a	b	b	b	b	a	a	a	a	b	b	b	a	a	a	a	b	b	a	a	b	b	b	b
9	Chr9_bin61	18330499	18361106	30608	97.603	b	a	a	b	a	b	a	b	b	b	a	b	a	a	b	a	a	b	b	b	a	b	b	b	b	a	a	a	a	b	b	b	a	a	a	a	b	b	a	a	b	b	b	b
9	Chr9_bin62	18361107	18414095	52989	96.494	b	a	a	b	a	b	a	b	b	b	a	b	a	a	b	a	a	b	b	b	a	b	b	b	b	a	a	a	a	b	b	b	a	a	a	a	b	b	a	a	b	b	b	b
9	Chr9_bin63	18414096	18582362	168267	96.984	b	a	a	b	a	b	a	b	b	b	a	b	a	a	b	a	a	b	b	b	a	b	b	b	b	a	a	a	a	b	b	b	a	a	a	a	b	b	a	a	b	b	b	b
9	Chr9_bin64	18582363	18606136	23774	95.534	b	a	a	b	a	b	a	b	b	b	a	b	a	a	b	a	a	b	b	b	a	b	b	b	b	a	a	a	a	b	b	b	a	a	a	a	b	b	a	a	b	b	b	b
9	Chr9_bin65	18606137	18746949	140813	98.507	b	a	a	b	a	b	a	b	b	b	a	b	a	a	b	a	a	b	b	b	a	b	b	b	b	a	a	a	a	b	b	b	a	a	a	a	b	b	a	a	b	b	b	b
9	Chr9_bin66	18746950	18775411	28462	99.523	b	a	b	b	a	b	a	b	b	b	a	b	a	a	b	a	a	b	b	b	a	b	b	b	b	a	a	a	a	b	b	b	a	a	a	a	b	b	a	a	b	b	b	b
9	Chr9_bin67	18775412	18803346	27935	99.987	b	a	b	b	a	b	a	b	b	b	a	b	a	a	b	a	a	a	b	b	a	b	b	b	b	a	a	a	a	b	b	b	a	a	a	a	b	b	a	a	b	b	b	b
9	Chr9_bin68	18803347	18850015	46669	100.322	b	a	b	b	a	b	a	b	b	b	a	b	a	a	b	a	a	a	b	b	a	b	b	b	b	a	a	a	a	b	b	b	a	a	a	a	b	b	a	a	b	b	b	b
9	Chr9_bin69	18850016	18872517	22502	101.02	b	a	b	b	a	b	a	b	b	b	a	b	a	a	b	a	a	a	b	b	a	b	b	b	b	a	a	a	a	b	b	b	a	a	a	a	b	b	a	a	b	b	b	b
9	Chr9_bin70	18872518	18901259	28742	101.561	b	a	b	b	a	b	a	b	b	b	a	b	a	a	b	a	a	a	b	b	a	b	b	b	b	a	a	a	a	b	b	b	a	a	a	a	b	b	a	a	b	b	b	b
9	Chr9_bin71	18901260	18979891	78632	103.548	b	a	b	b	a	b	a	b	b	b	a	b	a	a	b	a	a	a	b	b	a	b	b	b	b	a	a	a	a	b	b	b	a	a	a	a	b	b	a	a	b	b	b	b
9	Chr9_bin72	18979892	19124241	144350	102.955	b	a	b	b	a	b	a	b	b	b	a	b	a	a	b	a	a	a	b	b	a	b	b	b	b	a	a	a	a	b	b	b	a	a	a	a	b	b	a	a	b	b	b	b
9	Chr9_bin73	19124242	19264768	140527	102.362	b	a	b	b	a	b	a	b	b	b	a	b	a	a	b	a	a	a	b	b	a	b	b	b	b	a	a	a	a	b	b	b	a	a	a	a	b	b	a	a	b	b	b	b
9	Chr9_bin74	19264769	19396985	132217	104.193	b	a	b	b	a	b	a	b	b	b	a	b	a	a	b	a	a	a	b	b	a	b	b	b	b	a	a	a	a	b	b	b	a	a	b	a	b	b	a	a	b	b	b	b
9	Chr9_bin75	19396986	19442452	45467	104.786	b	a	b	b	a	b	a	b	b	b	a	b	a	a	b	a	a	a	b	b	a	b	b	b	b	a	a	a	a	b	b	b	a	a	b	a	b	b	a	a	b	b	b	b
9	Chr9_bin76	19442453	19528513	86061	107.647	b	a	b	b	a	b	a	b	b	b	a	b	a	a	b	a	a	a	b	b	a	b	b	b	b	a	a	a	a	b	b	b	a	a	b	a	b	b	a	a	b	b	b	b
9	Chr9_bin77	19528514	19633598	105085	106.925	b	a	b	b	a	b	a	b	b	b	a	b	a	a	b	a	a	a	b	b	a	b	b	b	b	a	a	a	a	b	b	b	a	a	b	a	b	b	a	a	b	b	b	b
9	Chr9_bin78	19633599	19811438	177840	106.204	b	a	b	b	a	b	a	b	b	b	a	b	a	a	b	a	a	a	b	b	a	b	b	b	b	a	a	a	a	b	b	b	a	a	b	a	b	b	a	a	b	b	b	b
9	Chr9_bin79	19811439	19865731	54293	116.568	b	a	b	b	a	b	a	b	b	b	a	b	a	a	b	a	a	a	b	b	a	b	b	b	b	a	a	a	a	b	b	b	a	a	h	a	b	b	a	a	b	b	b	b
9	Chr9_bin80	19865732	19937028	71297	115.692	b	a	b	b	a	b	a	b	b	b	a	b	a	a	b	a	a	a	b	b	a	b	b	b	b	a	a	a	a	b	b	b	a	a	h	a	b	b	a	a	b	b	b	b
9	Chr9_bin81	19937029	20090337	153309	114.97	b	a	b	b	a	b	a	b	b	b	a	b	a	a	b	a	a	a	b	b	a	b	b	b	b	a	a	a	a	b	b	b	a	a	a	a	b	b	a	a	b	b	b	b
9	Chr9_bin82	20090338	20116302	25965	114.274	b	a	b	b	a	b	a	b	b	b	a	b	a	a	b	a	a	a	b	b	a	b	b	b	b	a	a	a	a	b	b	b	a	a	a	a	b	b	a	a	b	b	b	b
9	Chr9_bin83	20116303	20223941	107639	113.733	b	a	b	b	a	b	a	b	b	b	a	b	a	a	b	a	a	a	b	b	a	b	b	b	b	a	a	a	a	b	b	b	a	a	a	a	b	b	a	a	b	b	b	b
9	Chr9_bin84	20223942	20397342	173401	113.269	b	a	b	b	a	b	a	b	b	b	a	b	a	a	b	a	a	a	b	b	a	b	b	b	b	a	a	a	a	b	b	b	a	a	a	a	b	b	a	a	b	b	b	b
9	Chr9_bin85	20397343	20444591	47249	112.032	b	a	b	b	a	b	a	b	b	b	a	b	a	a	b	a	a	a	b	b	a	b	b	b	b	a	a	a	a	b	b	b	a	a	a	a	b	b	a	a	b	b	b	b
9	Chr9_bin86	20444592	20499988	55397	110.949	b	a	b	b	a	b	a	b	b	b	a	b	a	a	b	a	a	a	b	b	a	b	b	b	b	a	a	a	a	b	b	b	a	a	a	a	b	b	a	a	b	b	b	b
9	Chr9_bin87	20499989	21095856	595868	110.227	b	a	b	b	a	b	a	b	b	b	a	b	a	a	b	a	a	a	b	b	a	b	b	b	b	a	a	a	a	b	b	b	a	a	h	a	b	b	a	a	b	b	b	b
9	Chr9_bin88	21095857	21377011	281155	110.639	b	a	b	b	a	b	a	b	b	b	a	b	a	a	b	a	a	a	b	b	a	b	b	b	b	a	a	a	a	b	b	b	a	a	a	a	b	b	a	a	b	b	b	b
9	Chr9_bin89	21377012	21406179	29168	111.723	b	a	b	b	a	b	a	b	b	b	a	b	a	a	b	a	a	a	b	b	a	b	b	b	b	a	a	a	a	b	b	b	a	a	a	a	b	b	a	a	b	b	b	b
9	Chr9_bin90	21406180	21475556	69377	112.857	b	a	b	b	a	b	a	b	b	b	a	b	a	a	b	a	a	a	b	b	a	b	b	b	b	a	a	a	a	b	b	b	a	a	a	a	b	b	a	a	b	b	b	b
9	Chr9_bin91	21475557	21540261	64705	111.413	b	a	b	b	a	b	a	b	b	b	a	b	a	a	b	a	a	a	b	b	a	b	b	b	b	a	a	a	a	b	b	b	a	a	a	a	b	b	a	a	b	b	b	b
9	Chr9_bin92	21540262	21580685	40424	112.444	b	a	b	b	a	b	a	b	b	b	a	b	a	a	b	a	a	a	b	b	a	b	b	b	b	a	a	a	a	b	b	b	a	a	a	a	b	b	a	a	b	b	b	b
9	Chr9_bin93	21580686	21643564	62879	108.961	b	a	b	b	a	b	a	b	b	b	a	b	a	a	b	a	a	a	b	b	a	b	b	b	b	a	a	a	a	b	b	b	a	a	b	a	b	b	a	a	b	b	b	b
9	Chr9_bin94	21643565	21854321	210757	109.478	b	a	b	b	a	b	a	b	b	b	a	b	a	a	b	a	a	a	b	b	a	b	b	b	b	a	a	a	a	b	b	b	a	a	b	a	b	b	a	a	b	b	b	b
9	Chr9_bin95	21854322	21896425	42104	108.317	b	a	b	b	a	b	a	b	b	b	a	b	a	a	b	a	a	a	b	b	a	b	b	b	b	a	a	a	a	b	b	b	a	a	b	a	b	b	a	a	b	b	b	b
9	Chr9_bin96	21896426	22474689	578264	105.508	b	a	b	b	a	b	a	b	b	b	a	b	a	a	b	a	a	a	b	b	a	b	b	b	b	a	a	a	a	b	b	b	a	a	b	a	b	b	a	a	b	b	b	b
9	Chr9_bin97	22474690	22606883	132194	117.445	b	a	b	b	a	b	a	b	b	b	a	b	a	a	b	a	a	a	b	b	a	b	b	b	b	a	a	a	a	b	b	b	a	a	h	a	b	b	a	a	b	b	b	b
9	Chr9_bin98	22606884	22671823	64940	118.322	b	a	b	b	a	b	a	b	b	b	a	b	a	a	b	a	a	a	b	b	a	b	b	b	b	a	a	a	a	b	b	b	a	a	h	a	b	b	a	a	b	b	b	b
9	Chr9_bin99	22671824	22703643	31820	119.044	b	a	b	b	a	b	a	b	b	b	a	b	a	a	b	a	a	a	b	b	a	b	b	b	b	a	a	a	a	b	b	b	a	a	h	a	b	b	a	a	b	b	b	b
9	Chr9_bin100	22703644	22788175	84532	119.895	b	a	b	b	a	b	a	b	b	b	a	b	a	a	b	a	a	a	b	b	a	b	b	b	b	a	a	a	a	b	b	b	a	a	h	a	b	b	a	a	b	b	b	b
9	Chr9_bin101	22788176	22887328	99153	120.772	b	a	b	b	a	b	a	b	b	b	a	b	a	a	b	a	a	a	b	b	a	b	b	b	b	a	a	a	a	b	b	b	a	a	h	a	b	b	a	a	b	b	b	b
9	Chr9_bin102	22887329	23030313	142985	122.782	b	a	b	b	a	b	a	b	b	b	a	b	a	a	b	a	a	a	b	b	a	b	b	b	b	a	a	a	a	b	b	b	a	a	h	a	b	b	a	a	b	b	b	b
9	Chr9_bin103	23030314	23217401	187088	123.452	b	a	b	b	a	b	a	b	b	b	a	b	a	a	b	a	a	a	b	b	a	b	b	b	b	a	a	a	a	b	b	b	a	a	b	a	b	b	a	a	b	b	b	b
9	Chr9_bin104	23217402	23665287	447886	122.112	b	a	b	b	a	b	a	b	b	b	a	b	a	a	b	a	a	a	b	b	a	b	b	b	b	a	a	a	a	b	b	b	a	a	a	a	b	b	a	a	b	b	b	b
9	Chr9_bin105	23665288	26306357	2641070	124.019	b	a	b	b	a	b	a	b	b	b	a	b	a	a	b	a	a	a	b	b	a	b	b	b	b	a	a	a	a	b	b	b	a	a	b	a	b	b	a	a	b	b	b	b
9	Chr9_bin106	26306358	26587734	281377	121.442	b	a	b	b	a	b	a	b	b	b	a	b	a	a	b	a	a	a	b	b	a	b	b	b	b	a	a	a	a	b	b	b	a	a	h	a	b	b	a	a	b	b	b	b
9	Chr9_bin107	26587735	29871191	3283457	125.205	b	a	b	b	a	b	a	b	b	b	a	b	a	a	b	a	a	a	b	b	a	b	b	b	b	a	a	a	a	b	b	b	a	a	b	a	b	b	a	a	b	b	b	b
9	Chr9_bin108	29871192	29923662	52471	124.612	b	a	b	b	a	b	a	b	b	b	a	b	a	a	b	a	a	a	b	b	a	b	b	b	b	a	a	a	a	b	b	b	a	a	b	a	b	b	a	a	b	b	b	b
9	Chr9_bin109	29923663	31312005	1388343	125.772	b	a	b	b	a	b	a	b	b	b	a	b	a	a	b	a	a	a	b	b	a	b	b	b	b	a	a	a	a	b	b	b	a	a	b	a	b	b	a	a	b	b	b	b
9	Chr9_bin110	31312006	31333944	21939	126.932	b	a	b	b	a	b	a	b	b	b	a	b	a	a	b	a	a	a	b	b	a	b	b	b	b	a	a	a	a	b	b	b	a	a	b	a	b	b	a	a	b	b	b	b
9	Chr9_bin111	31333945	31692817	358873	126.339	b	a	b	b	a	b	a	b	b	b	a	b	a	a	b	a	a	a	b	b	a	b	b	b	b	a	a	a	a	b	b	b	a	a	b	a	b	b	a	a	b	b	b	b
9	Chr9_bin112	31692818	31800169	107352	127.68	b	a	b	b	a	b	a	b	b	b	a	b	a	a	b	a	a	a	b	b	a	b	b	b	b	a	a	a	a	b	b	b	a	a	b	a	b	b	a	a	b	b	b	b
9	Chr9_bin113	31800170	31866343	66174	128.325	b	a	b	b	a	b	a	b	b	b	a	b	a	a	b	a	a	a	b	b	a	b	b	b	b	a	a	a	a	b	b	b	a	a	a	a	b	b	a	a	b	b	b	b
9	Chr9_bin114	31866344	32039233	172890	129.126	b	a	b	b	a	b	a	b	b	b	a	b	a	a	b	a	a	a	b	b	a	b	b	b	b	a	a	a	a	b	b	b	a	a	a	a	b	b	a	a	b	b	b	b
9	Chr9_bin115	32039234	32069759	30526	129.771	b	a	b	b	a	b	a	b	b	b	a	b	a	a	b	a	a	a	b	b	a	b	b	b	b	a	a	a	a	b	b	b	a	a	b	a	b	b	a	a	b	b	b	b
9	Chr9_bin116	32069760	32199232	129473	130.364	b	a	b	b	a	b	a	b	b	b	a	b	a	a	b	a	a	a	b	b	a	b	b	b	b	a	a	a	a	b	b	b	a	a	b	a	b	b	a	a	b	b	b	b
9	Chr9_bin117	32199233	32562322	363090	132.065	b	a	b	b	a	b	a	b	b	b	a	b	a	a	b	a	a	a	b	b	a	b	b	b	b	a	a	a	a	b	b	b	a	a	h	a	b	b	a	a	b	b	b	b
9	Chr9_bin118	32562323	32653519	91197	131.008	b	a	b	b	a	b	a	b	b	b	a	b	a	a	b	a	a	a	b	b	a	b	b	b	b	a	a	a	a	b	b	b	a	a	b	a	b	b	a	a	b	b	b	b
9	Chr9_bin119	32653520	33674227	1020708	131.549	b	a	b	b	a	b	a	b	b	b	a	b	a	a	b	a	a	a	b	b	a	b	b	b	b	a	a	a	a	b	b	b	a	a	h	a	b	b	a	a	b	b	b	b
9	Chr9_bin120	33674228	33774110	99883	132.71	b	a	b	b	a	b	a	b	b	b	a	b	a	a	b	a	a	a	b	b	a	b	b	b	b	a	a	a	a	b	b	b	a	a	h	a	b	b	a	a	b	b	b	b
9	Chr9_bin121	33774111	34471492	697382	133.251	b	a	b	b	a	b	a	b	b	b	a	b	a	a	b	a	a	a	b	b	a	b	b	b	b	a	a	a	a	b	b	b	a	a	a	a	b	b	a	a	b	b	b	b
9	Chr9_bin122	34471493	34760424	288932	133.715	b	a	b	b	a	b	a	b	b	b	a	b	a	a	b	a	a	a	b	b	a	b	b	b	b	a	a	a	a	b	b	b	a	a	a	a	b	b	a	a	b	b	b	b
9	Chr9_bin123	34760425	34810617	50193	134.256	b	a	b	b	a	b	a	b	b	b	a	b	a	a	b	a	a	a	b	b	a	b	b	b	b	a	a	a	a	b	b	b	a	a	a	a	b	b	a	a	b	b	b	b
9	Chr9_bin124	34810618	34970722	160105	134.849	b	a	b	b	a	b	a	b	b	b	a	b	a	a	b	a	a	a	b	b	a	b	b	b	b	a	a	a	a	b	b	b	a	a	a	a	b	b	a	a	b	b	b	b
9	Chr9_bin125	34970723	35136263	165541	135.572	b	a	b	b	a	b	a	b	b	b	a	b	a	a	b	a	a	a	b	b	a	b	b	b	b	a	a	a	a	b	b	b	a	a	a	a	b	b	a	a	b	b	b	b
9	Chr9_bin126	35136264	35250417	114154	136.424	b	a	b	b	a	b	a	b	b	b	b	b	a	a	b	a	a	a	b	b	a	b	b	b	b	a	a	a	a	b	b	b	a	a	a	a	b	b	a	a	b	b	b	b
9	Chr9_bin127	35250418	35280222	29805	137.277	b	a	b	b	a	b	a	b	b	b	b	b	a	a	b	a	a	b	b	b	a	b	b	b	b	b	a	a	a	b	b	b	a	a	a	a	b	b	a	a	b	b	b	b
9	Chr9_bin128	35280223	35392329	112107	137.87	b	a	b	b	a	b	a	b	b	b	b	b	a	a	b	a	a	b	b	b	a	b	b	b	b	b	a	a	a	b	b	b	a	a	a	a	b	b	a	a	b	b	b	b
9	Chr9_bin129	35392330	35474872	82543	138.462	b	a	b	b	a	b	a	b	b	b	b	b	a	a	b	a	a	b	b	b	a	b	b	b	b	b	a	a	a	b	b	b	a	a	a	a	b	b	a	a	b	b	b	b
9	Chr9_bin130	35474873	35533012	58140	139.185	b	a	b	b	a	b	a	b	b	b	b	b	a	a	b	a	a	b	b	b	a	b	b	b	b	b	a	a	a	b	b	b	a	a	a	a	b	b	a	a	b	b	b	b
9	Chr9_bin131	35533013	35590150	57138	140.326	b	a	b	b	a	b	a	b	b	b	b	b	a	a	b	a	a	b	b	b	a	b	b	b	b	b	a	a	a	b	b	b	a	a	a	a	b	b	a	a	b	b	b	b
9	Chr9_bin132	35590151	35694551	104401	140.919	b	a	b	b	a	b	a	b	b	b	b	b	a	a	b	a	a	b	b	b	a	b	b	b	b	b	a	a	a	b	b	b	a	a	a	a	b	b	a	a	b	b	b	b
9	Chr9_bin133	35694552	35923663	229112	141.564	b	a	b	b	a	b	a	b	b	b	b	b	a	a	b	a	a	b	b	b	a	b	b	b	b	b	a	a	a	b	b	b	a	a	a	a	b	b	a	a	b	b	b	b
9	Chr9_bin134	35923664	35968007	44344	142.442	b	a	b	b	a	b	a	b	b	b	b	b	b	a	b	a	a	b	b	b	a	b	b	b	b	b	a	a	a	b	b	b	a	a	a	a	b	b	a	a	b	b	b	b
9	Chr9_bin135	35968008	35991147	23140	143.035	b	a	b	b	a	b	a	b	b	b	b	b	b	a	b	a	a	b	b	b	a	b	b	b	b	b	a	a	a	b	b	b	a	a	a	a	b	b	a	a	b	b	b	b
9	Chr9_bin136	35991148	36217047	225900	143.731	b	a	b	b	a	b	a	b	b	b	b	b	b	a	b	a	a	b	b	b	a	b	b	b	b	b	a	h	a	b	b	b	a	a	a	a	b	b	a	a	b	b	b	b
9	Chr9_bin137	36217048	36308769	91722	145.159	b	a	b	b	a	b	a	b	b	b	b	b	b	a	b	a	a	b	b	b	a	a	b	b	b	b	a	h	a	b	b	b	a	a	a	a	b	b	a	a	b	b	b	b
9	Chr9_bin138	36308770	36365920	57151	147.525	b	a	b	b	a	b	a	b	b	b	b	b	b	a	b	a	a	b	b	b	a	a	b	b	b	b	a	h	a	h	b	b	a	a	b	a	b	b	a	a	b	b	b	b
9	Chr9_bin139	36365921	37012316	646396	148.324	b	a	b	b	a	b	a	b	b	b	b	b	b	a	b	a	a	b	b	b	a	a	b	b	b	b	a	h	a	h	b	b	a	a	b	a	b	b	a	a	b	b	b	b
9	Chr9_bin140	37012317	37111210	98894	150.451	b	a	b	b	a	b	a	a	b	b	b	b	b	a	b	a	a	b	b	b	a	a	b	b	b	b	a	h	a	h	b	b	a	a	b	a	b	b	a	a	b	b	b	b
9	Chr9_bin141	37111211	37184037	72827	151.302	b	a	b	b	a	b	a	a	b	b	b	b	b	a	b	a	a	b	b	b	a	a	b	b	b	b	a	h	a	h	b	b	a	a	b	a	b	b	a	a	b	b	b	b
9	Chr9_bin142	37184038	37262144	78107	152.284	b	a	b	b	a	b	a	a	b	b	b	b	b	a	b	a	a	b	b	b	a	a	b	b	b	b	a	h	a	h	b	b	a	a	b	a	b	b	a	a	b	b	b	b
9	Chr9_bin143	37262145	37969081	706937	153.135	b	a	b	b	a	b	a	a	b	b	b	b	b	a	b	a	a	b	b	b	b	a	b	b	b	b	a	h	a	h	b	b	a	a	b	a	b	b	a	a	b	b	b	b
9	Chr9_bin144	37969082	38451002	481921	154.012	b	a	b	b	a	b	a	a	b	b	b	b	b	a	b	a	a	b	b	b	b	a	b	b	b	b	a	h	a	h	b	b	a	a	b	a	b	b	a	a	b	b	b	b
9	Chr9_bin145	38451003	39435324	984322	154.786	b	a	b	b	a	b	a	a	b	b	b	b	b	a	b	a	a	b	b	b	b	a	b	b	b	b	a	h	a	h	b	b	a	a	b	a	b	b	a	a	b	b	b	b
9	Chr9_bin146	39435325	39550727	115403	155.508	b	a	b	b	a	b	a	a	b	b	b	b	b	a	b	a	a	b	b	b	b	a	b	b	b	b	a	h	a	h	b	b	a	a	b	a	b	b	a	a	b	b	b	b
9	Chr9_bin147	39550728	40054852	504125	156.359	b	a	b	b	a	b	a	a	b	b	b	b	b	a	b	a	a	b	b	b	b	a	b	b	b	b	a	h	a	h	b	b	a	a	b	a	b	b	a	a	b	b	b	b
9	Chr9_bin148	40054853	40138778	83926	157.236	b	a	b	b	a	b	a	a	b	b	b	b	b	a	b	a	a	b	b	b	b	a	b	b	b	b	a	h	a	h	b	b	a	a	b	a	b	b	a	a	b	b	b	b
9	Chr9_bin149	40138779	40266959	128181	158.219	b	a	b	b	a	b	a	a	b	b	b	b	b	a	b	a	a	b	b	b	b	a	b	b	b	b	a	h	a	h	b	b	a	a	b	a	b	b	a	a	b	b	b	b
9	Chr9_bin150	40266960	40306383	39424	158.812	b	a	b	b	a	b	a	a	b	b	b	b	b	a	b	a	a	b	b	b	b	a	b	b	b	b	a	h	a	h	b	b	a	a	b	a	b	b	a	a	b	b	b	b
9	Chr9_bin151	40306384	40327930	21547	159.843	b	a	b	b	a	b	a	a	b	b	b	b	b	a	b	a	a	b	b	b	b	a	b	b	b	h	a	h	a	h	b	b	a	a	b	a	b	b	a	a	b	b	b	b
9	Chr9_bin152	40327931	41679020	1351090	160.797	b	a	b	b	a	b	a	a	b	b	b	b	b	a	b	a	a	b	b	b	b	a	b	b	b	h	a	h	a	h	b	b	a	a	b	a	b	b	a	a	b	b	b	b
9	Chr9_bin153	41679021	41760167	81147	164.731	b	a	b	b	a	b	a	a	b	b	b	b	b	a	b	a	a	b	b	b	b	a	b	b	b	h	a	h	a	h	b	b	a	a	b	a	b	a	a	a	b	b	b	a
9	Chr9_bin154	41760168	41818403	58236	165.581	b	a	b	b	a	b	a	a	b	b	b	b	b	a	b	a	a	b	b	b	b	a	b	b	b	h	a	h	a	h	b	b	a	a	b	a	b	a	a	a	b	b	b	a
9	Chr9_bin155	41818404	41844118	25715	166.458	b	a	b	b	a	b	a	a	b	b	b	b	b	a	b	a	a	b	b	b	b	a	b	b	b	h	a	h	a	h	b	b	a	a	b	a	b	a	a	a	b	b	b	a
9	Chr9_bin156	41844119	41875054	30936	167.489	b	a	b	b	a	b	a	a	b	b	b	b	b	a	b	a	a	b	b	b	b	a	b	b	b	h	a	h	a	h	b	b	a	a	b	a	b	a	a	a	b	b	b	a
9	Chr9_bin157	41875055	41895785	20731	168.574	b	a	b	b	a	b	a	a	b	b	b	b	b	a	b	a	a	b	b	b	b	a	b	b	b	h	a	h	a	h	b	b	a	a	b	a	b	a	a	a	b	b	b	a
9	Chr9_bin158	41895786	41962291	66506	169.556	b	a	b	b	a	b	a	a	b	b	b	b	b	a	b	a	a	b	b	b	b	a	b	b	b	h	a	h	a	h	b	b	a	a	b	a	b	a	a	a	a	a	b	a
9	Chr9_bin159	41962292	42250671	288380	170.277	b	a	b	b	a	b	a	a	b	b	b	b	b	a	b	a	a	b	b	b	b	a	b	b	b	h	a	h	a	b	b	b	a	a	b	a	b	a	a	a	a	a	b	a
9	Chr9_bin160	42250672	42275806	25135	171.207	b	a	b	b	a	b	a	a	b	b	b	b	b	a	b	a	a	b	b	b	b	a	b	b	b	h	a	h	a	b	b	b	a	a	b	a	b	a	a	a	a	a	b	a
9	Chr9_bin161	42275807	42306733	30927	172.032	b	a	b	b	a	b	a	a	b	b	b	b	b	a	b	a	a	b	b	b	b	a	b	b	b	h	a	h	a	b	b	b	a	a	b	a	b	a	a	a	a	a	b	a
9	Chr9_bin162	42306734	42540717	233984	173.167	b	a	b	b	a	b	a	a	b	b	b	b	b	a	b	a	a	b	b	b	b	a	b	b	b	h	a	h	a	b	b	b	a	a	b	a	b	a	a	a	a	a	b	a
9	Chr9_bin163	42540718	42621259	80542	174.305	b	a	b	b	a	b	a	a	b	b	b	b	b	a	b	a	a	b	b	b	b	a	b	b	b	h	a	h	a	b	b	b	a	a	b	a	b	a	a	a	a	a	b	a
9	Chr9_bin164	42621260	42676567	55308	175.287	b	a	b	b	a	b	a	a	b	b	b	b	b	a	b	a	a	b	b	b	b	a	b	b	b	h	a	h	a	b	b	b	a	a	b	a	b	a	a	a	a	a	b	a
9	Chr9_bin165	42676568	43262531	585964	176.965	b	a	b	b	a	b	a	a	b	b	b	b	b	a	b	a	a	b	b	b	b	a	b	b	b	h	a	h	a	b	b	b	a	a	b	a	b	a	a	a	a	a	b	a
9	Chr9_bin166	43262532	43436931	174400	184.006	b	a	b	b	a	b	a	b	b	a	b	b	b	a	a	a	a	b	b	b	b	a	b	b	b	h	a	h	a	b	b	b	a	a	a	a	b	a	a	a	a	a	b	a
9	Chr9_bin167	43436932	43486899	49968	186.287	b	a	b	b	a	b	a	b	b	a	b	b	b	b	a	a	a	b	b	b	b	a	b	b	a	h	a	h	a	b	b	b	a	a	a	a	b	a	a	a	a	a	b	a
9	Chr9_bin168	43486900	43527743	40844	187.632	b	a	b	b	a	b	a	b	b	a	b	b	b	b	a	a	a	b	b	b	b	a	b	b	a	h	a	h	a	b	b	b	a	a	a	a	b	a	a	a	a	a	b	a
9	Chr9_bin169	43527744	43560918	33175	188.56	b	a	b	b	a	b	a	b	b	a	b	b	b	b	a	a	a	b	b	b	b	a	b	b	a	h	a	h	a	b	b	b	a	a	a	a	b	a	a	a	a	a	b	a
9	Chr9_bin170	43560919	43644707	83789	189.617	b	a	b	b	a	b	a	b	b	a	b	b	b	b	a	a	a	b	b	b	b	a	b	b	a	h	a	h	a	b	b	b	a	a	a	a	b	a	a	a	a	a	b	a
9	Chr9_bin171	43644708	43704136	59429	190.675	b	a	b	b	a	b	a	b	b	a	b	b	b	b	a	a	a	b	b	b	b	a	b	b	a	h	a	h	a	b	b	b	a	a	a	a	b	a	a	a	a	a	b	a
9	Chr9_bin172	43704137	43754825	50689	191.603	b	a	b	b	a	b	a	b	b	a	b	b	b	b	a	a	a	b	b	b	b	a	b	b	a	h	a	h	a	b	b	b	a	a	a	a	b	a	a	a	a	a	b	a
9	Chr9_bin173	43754826	43777326	22501	192.738	b	a	b	b	a	b	a	b	b	a	b	b	b	b	a	a	a	b	b	b	b	a	b	b	a	a	a	h	a	h	b	b	a	a	a	a	b	a	a	a	a	a	b	a
9	Chr9_bin174	43777327	43808160	30834	194.14	b	a	b	b	a	b	a	b	b	a	b	b	b	b	a	a	a	b	b	b	b	a	b	b	a	a	a	h	a	h	b	b	a	a	a	a	b	a	a	a	a	a	b	a
9	Chr9_bin175	43808161	43844923	36763	195.069	b	a	b	b	a	b	a	b	b	a	b	b	b	b	a	a	a	b	b	b	b	a	b	b	a	a	a	h	a	h	b	b	a	a	a	a	b	a	a	a	a	a	b	a
9	Chr9_bin176	43844924	43868338	23415	195.971	b	a	b	b	a	b	a	b	b	a	b	b	b	b	a	a	a	b	b	b	b	a	b	b	a	a	a	h	a	h	b	b	a	a	a	a	b	a	a	a	a	a	b	a
9	Chr9_bin177	43868339	43905618	37280	197.081	b	a	b	b	a	b	a	b	b	a	b	b	b	b	a	a	a	b	b	b	b	a	b	b	a	a	a	h	a	h	b	b	a	a	a	a	b	a	a	a	a	a	b	a
9	Chr9_bin178	43905619	43977475	71857	197.931	b	a	b	b	a	b	a	b	b	a	b	b	b	b	a	a	a	b	b	b	b	a	b	b	a	a	a	h	a	h	b	b	a	a	a	a	b	a	a	a	a	a	b	a
9	Chr9_bin179	43977476	44006372	28897	199.014	b	a	b	b	a	b	a	b	b	a	b	b	b	b	a	a	a	b	b	b	b	a	b	b	a	b	a	h	a	h	b	b	a	a	a	a	b	a	a	a	a	a	b	a
9	Chr9_bin180	44006373	44203155	196783	200.278	b	a	b	b	a	b	a	b	b	a	h	b	b	b	a	a	a	b	b	b	b	a	b	b	a	b	a	h	a	h	b	h	a	a	a	h	b	a	a	a	a	a	b	a
9	Chr9_bin181	44203156	44341744	138589	202.299	b	a	b	b	a	b	a	b	b	a	h	b	b	b	a	a	a	b	b	b	b	a	b	b	a	b	a	h	a	h	b	h	a	a	a	h	b	a	a	a	a	a	b	a
9	Chr9_bin182	44341745	44623740	281996	204.562	b	a	b	b	a	b	a	b	b	a	h	b	b	a	a	a	a	b	b	b	b	a	b	b	a	b	a	h	a	h	b	h	a	a	a	h	b	a	a	a	a	a	b	a
9	Chr9_bin183	44623741	45620408	996668	206.188	b	a	b	b	a	b	a	b	b	a	h	b	b	a	a	a	a	b	b	b	b	a	b	b	a	b	a	h	a	h	b	h	a	a	a	h	b	a	a	a	a	a	b	a
9	Chr9_bin184	45620409	45665562	45154	209.731	b	a	b	b	a	b	a	b	b	a	h	b	b	a	a	a	a	b	b	b	b	a	b	b	a	b	a	h	a	h	b	h	a	a	a	h	b	b	a	a	a	a	b	a
9	Chr9_bin185	45665563	48771084	3105522	211.331	b	a	b	b	a	b	a	b	b	a	h	b	b	a	a	a	a	b	b	b	b	a	b	b	a	b	a	h	a	h	b	h	a	a	a	h	b	b	a	a	a	a	b	a
9	Chr9_bin186	48771085	48986486	215402	217.239	b	a	b	b	a	b	a	b	b	a	h	b	b	a	a	a	a	b	b	b	b	a	b	b	a	b	a	h	a	h	b	h	a	a	a	h	a	b	a	a	a	a	a	a
9	Chr9_bin187	48986487	49171927	185441	219.833	b	a	b	b	a	b	a	b	b	a	h	b	b	a	a	a	a	b	b	b	b	a	b	b	a	b	a	h	a	h	b	h	a	h	a	h	a	b	a	a	a	a	a	a
9	Chr9_bin188	49171928	49212056	40129	221.534	b	a	b	b	a	b	a	b	b	a	h	b	b	a	a	a	a	b	b	b	b	a	b	b	a	b	a	h	a	h	b	h	a	h	a	h	a	b	a	a	a	a	a	a
9	Chr9_bin189	49212057	49276160	64104	223.159	b	a	b	b	a	b	a	b	b	a	h	b	b	a	a	a	a	b	b	b	b	a	b	b	a	b	a	h	a	h	b	h	a	h	a	h	a	b	a	a	a	a	a	a
9	Chr9_bin190	49276161	49379481	103321	224.86	b	a	b	b	a	b	a	b	b	a	h	b	b	a	a	a	a	b	b	b	b	a	b	b	a	b	a	h	a	h	b	h	a	h	a	h	a	b	a	a	a	a	a	a
9	Chr9_bin191	49379482	53749570	4370089	226.745	b	a	b	b	a	b	a	b	b	a	h	b	b	a	a	a	a	b	b	b	b	a	b	b	a	b	a	h	a	h	b	h	a	h	a	h	a	b	a	a	a	a	a	a
9	Chr9_bin192	53749571	53852185	102615	229.099	b	a	b	b	a	b	a	b	b	a	h	b	a	a	a	a	a	b	b	b	b	a	b	b	a	b	a	h	a	h	b	h	a	h	a	h	a	b	a	a	a	a	a	a
9	Chr9_bin193	53852186	53964505	112320	236.099	b	b	b	b	a	a	b	b	b	b	h	b	a	a	a	a	a	b	b	b	b	a	b	b	a	b	a	h	a	h	b	h	b	h	a	h	a	b	b	a	a	a	a	a
9	Chr9_bin194	53964506	54077034	112529	239.252	b	b	b	b	a	a	b	b	b	b	h	b	a	a	a	a	a	b	b	b	b	a	b	b	a	a	a	h	a	h	b	h	b	h	a	h	a	b	b	a	a	a	a	a
9	Chr9_bin195	54077035	54108224	31190	241.471	b	b	b	b	a	a	b	b	b	b	h	b	a	a	a	a	a	b	b	b	b	a	b	b	a	a	a	h	a	h	b	h	b	h	a	h	a	b	b	a	a	a	a	a
9	Chr9_bin196	54108225	54272540	164316	243.638	b	b	b	b	a	a	b	b	b	b	h	b	a	a	a	a	a	b	b	b	b	a	b	b	a	a	a	h	a	h	b	h	b	h	a	h	a	b	b	a	a	a	a	a
9	Chr9_bin197	54272541	54328026	55486	246.192	b	b	b	b	a	a	b	b	b	b	h	b	a	a	a	a	a	b	b	b	b	a	b	b	a	a	a	h	a	h	b	h	b	h	a	h	a	b	b	a	a	a	a	h
9	Chr9_bin198	54328027	54517037	189011	248.645	b	b	b	b	a	a	b	b	b	b	h	b	a	a	a	a	a	b	b	b	b	b	b	b	a	a	a	h	a	h	b	h	b	h	a	h	a	b	b	a	a	a	a	h
9	Chr9_bin199	54517038	54702530	185493	251.147	b	b	b	b	a	a	b	b	b	b	h	b	a	a	a	a	a	b	b	b	b	b	b	b	a	h	a	h	a	h	b	h	b	h	a	h	a	b	b	a	a	a	a	h
9	Chr9_bin200	54702531	54768738	66208	253.752	b	b	b	b	a	a	b	b	b	b	h	b	a	a	a	a	a	b	b	b	b	b	b	b	a	h	a	h	a	h	b	h	b	h	h	h	a	b	b	a	a	a	a	h
9	Chr9_bin201	54768739	55030679	261941	257.812	b	b	b	b	a	a	b	a	b	b	h	b	a	a	a	a	a	b	b	b	b	b	b	b	a	h	a	h	a	h	b	h	b	h	h	h	a	b	b	a	a	a	a	h
9	Chr9_bin202	55030680	55403569	372890	261.227	b	b	b	b	a	a	b	a	b	b	h	b	a	a	b	a	a	b	b	b	b	b	b	b	a	h	a	h	h	h	b	h	b	h	h	h	a	b	b	a	a	a	a	h
9	Chr9_bin203	55403570	55430133	26564	265.235	b	b	b	b	a	a	b	a	b	b	h	b	a	a	b	a	a	b	b	b	b	b	b	b	a	h	a	h	h	h	b	h	b	h	h	h	a	b	b	a	a	a	a	b
9	Chr9_bin204	55430134	55599083	168950	268.908	b	b	b	b	a	a	b	a	b	b	h	b	a	a	b	a	a	b	b	b	b	b	b	b	b	h	a	h	h	h	b	h	b	h	h	h	a	b	b	a	a	a	a	b
9	Chr9_bin205	55599084	55647613	48530	272.796	b	b	b	b	a	a	b	a	b	b	b	b	a	a	b	a	a	b	b	b	b	b	b	b	b	h	a	h	h	h	b	h	b	h	h	h	a	b	b	a	a	a	a	b
9	Chr9_bin206	55647614	55803343	155730	275.401	b	b	b	b	a	a	b	a	b	b	b	b	a	a	b	a	a	b	b	b	b	b	b	b	b	h	a	h	h	h	b	h	b	h	h	h	a	b	b	a	a	a	a	b
9	Chr9_bin207	55803344	55837208	33865	278.499	b	b	b	b	a	a	b	a	b	b	b	b	a	a	b	a	a	b	b	b	b	b	b	b	b	h	a	h	h	h	b	h	b	h	h	h	a	b	b	a	a	a	a	b
9	Chr9_bin208	55837209	56177454	340246	282.114	b	b	b	b	a	a	b	a	b	b	b	b	a	a	b	a	a	b	b	b	b	b	b	b	b	h	a	h	h	b	b	h	b	h	b	h	a	b	h	a	a	a	a	b
9	Chr9_bin209	56177455	56237006	59552	285.315	b	b	b	b	a	a	b	a	b	b	b	b	a	a	b	a	a	b	b	b	b	b	b	b	b	h	a	h	h	b	b	h	b	h	b	h	a	b	h	b	a	a	a	b
9	Chr9_bin210	56237007	56558722	321716	288.755	b	b	b	b	a	a	b	a	b	b	b	b	a	a	b	a	a	b	b	a	b	b	b	b	b	h	a	h	b	b	b	h	b	h	b	h	a	b	h	b	a	a	a	b
9	Chr9_bin211	56558723	56744304	185582	291.724	b	b	b	b	a	a	b	a	b	b	b	b	a	a	b	a	a	b	b	a	b	b	b	b	b	h	a	h	b	b	b	h	b	h	b	h	a	b	h	b	a	a	a	b
9	Chr9_bin212	56744305	58910228	2165924	295.216	a	b	b	b	a	a	b	a	b	b	b	b	a	a	b	a	a	b	b	a	b	b	b	b	b	h	a	h	b	b	b	h	b	h	b	h	a	b	a	b	a	a	a	b
9	Chr9_bin213	58910229	58970518	60290	318.173	a	b	b	a	a	b	b	a	b	b	b	b	a	b	b	a	a	a	b	a	b	b	a	b	b	h	b	h	b	b	a	h	b	h	b	h	a	b	a	b	a	b	b	b
[truncated: 344 more columns]

## Sheet: Table S5
Table S5. The gene list and functional annotation of QTL related to anther color and hull color in millet
QTL	Unigene	Nr
IRA1AC	Seita.6G228100.v2.2	XP_004974041.1/0/PREDICTED: uncharacterized protein LOC101778177 [Setaria italica] &gt;XP_004974042.1 PREDICTED: uncharacterized protein LOC101778177 [Setaria italica] &gt;KQL02715.1 hypothetical protein SETIT_013781mg [Setaria italica] &gt;KQL02716.1 hypothetical protein SETIT_013781mg [Setaria italica]
	Seita.6G228200.v2.2	PAN36461.1/0/hypothetical protein PAHAL_F00551 [Panicum hallii] &gt;PAN36462.1 hypothetical protein PAHAL_F00551 [Panicum hallii]
	Seita.6G228300.v2.2	XP_004974044.1/0/PREDICTED: retinoblastoma-related protein 3 isoform X1 [Setaria italica]
	Seita.6G228400.v2.2	PAN36467.1/0/hypothetical protein PAHAL_F00547 [Panicum hallii]
	Seita.6G228500.v2.2	KQL02724.1/5.61919e-50/hypothetical protein SETIT_015404mg [Setaria italica]
	Seita.6G228600.v2.2	XP_004974049.1/0/PREDICTED: probable protein S-acyltransferase 7 [Setaria italica] &gt;KQL02725.1 hypothetical protein SETIT_013818mg [Setaria italica]
	Seita.6G228700.v2.2	XP_004974892.1/4.54049e-140/PREDICTED: uncharacterized protein LOC101771280 [Setaria italica] &gt;KQL02726.1 hypothetical protein SETIT_014476mg [Setaria italica]
	Seita.6G228800.v2.2	XP_004974050.1/0/PREDICTED: uncharacterized protein LOC101781652 isoform X1 [Setaria italica] &gt;KQL02728.1 hypothetical protein SETIT_013782mg [Setaria italica]
IRA2HC	Seita.1G056200.v2.2	XP_004951622.1/0/PREDICTED: GDSL esterase/lipase At2g42990-like [Setaria italica]
	Seita.1G056300.v2.2	XP_004951623.1/0/PREDICTED: GDSL esterase/lipase At2g04570-like [Setaria italica] &gt;KQL28367.1 hypothetical protein SETIT_017624mg [Setaria italica]
	Seita.1G056400.v2.2	KQL28368.1/0/hypothetical protein SETIT_019183mg [Setaria italica]
	Seita.1G056500.v2.2	KQL28369.1/5.49337e-82/hypothetical protein SETIT_018558mg [Setaria italica]
	Seita.1G056600.v2.2	PAN04434.1/1.7665e-43/hypothetical protein PAHAL_A00600 [Panicum hallii]
	Seita.1G056700.v2.2	XP_004951625.1/1.41829e-95/PREDICTED: uncharacterized protein LOC101767624 [Setaria italica] &gt;KQL28372.1 hypothetical protein SETIT_018649mg [Setaria italica]
	Seita.1G056800.v2.2	KQL28373.1/3.41862e-56/hypothetical protein SETIT_018859mg [Setaria italica]
	Seita.1G056900.v2.2	XP_004951626.1/0/PREDICTED: uncharacterized protein LOC101768023 [Setaria italica] &gt;KQL28375.1 hypothetical protein SETIT_018082mg [Setaria italica]
	Seita.1G057000.v2.2	OQU84529.1/3.15033e-20/hypothetical protein SORBI_3004G071650 [Sorghum bicolor]
	Seita.1G057100.v2.2	XP_012703144.1/0/PREDICTED: putative UDP-glucose glucosyltransferase [Setaria italica]
	Seita.1G057200.v2.2	OEL36241.1/1.70069e-39/Cyclin-A3-2 [Dichanthelium oligosanthes]
	Seita.1G057300.v2.2	XP_004951629.1/0/PREDICTED: probable cinnamyl alcohol dehydrogenase [Setaria italica]
IRA3HC	Seita.1G060100.v2.2	NA
	Seita.1G060200.v2.2	XP_004951663.1/0/PREDICTED: probable sucrose-phosphate synthase 2 [Setaria italica] &gt;KQL28413.1 hypothetical protein SETIT_016229mg [Setaria italica]
	Seita.1G060300.v2.2	XP_004951664.1/0/PREDICTED: uncharacterized protein LOC101782176 [Setaria italica] &gt;KQL28415.1 hypothetical protein SETIT_018050mg [Setaria italica]

## Sheet: Table S6
Table S6. the annovar annotation result of the SNPs and indels in QTL IRA1AC of Jigu19
Chr	Start	End	Ref	Alt	Func.refGene	Gene.refGene	GeneDetail.refGene	ExonicFunc.refGene	AAChange.refGene
Chr6	34138053	34138053	G	C	intergenic	Seita.6G228100.v2.2;Seita.6G228200.v2.2	dist=4650;dist=15876
Chr6	34156175	34156175	-	G	upstream;downstream	Seita.6G228200.v2.2;Seita.6G228300.v2.2
Chr6	34156189	34156189	C	T	upstream;downstream	Seita.6G228200.v2.2;Seita.6G228300.v2.2
Chr6	34156201	34156201	C	T	upstream;downstream	Seita.6G228200.v2.2;Seita.6G228300.v2.2
Chr6	34175076	34175076	A	C	upstream;downstream	Seita.6G228500.v2.2;Seita.6G228600.v2.2
Chr6	34175085	34175085	C	G	upstream;downstream	Seita.6G228500.v2.2;Seita.6G228600.v2.2
Chr6	34175139	34175139	C	T	upstream;downstream	Seita.6G228500.v2.2;Seita.6G228600.v2.2
Chr6	34175244	34175244	G	T	upstream;downstream	Seita.6G228500.v2.2;Seita.6G228600.v2.2
Chr6	34175353	34175353	-	C	upstream;downstream	Seita.6G228500.v2.2;Seita.6G228600.v2.2
Chr6	34175407	34175407	G	C	upstream;downstream	Seita.6G228500.v2.2;Seita.6G228600.v2.2
Chr6	34175443	34175443	T	G	upstream;downstream	Seita.6G228500.v2.2;Seita.6G228600.v2.2
Chr6	34175472	34175472	G	A	upstream;downstream	Seita.6G228500.v2.2;Seita.6G228600.v2.2
Chr6	34175867	34175867	G	-	downstream	Seita.6G228500.v2.2;Seita.6G228600.v2.2
Chr6	34175869	34175873	GTACT	-	downstream	Seita.6G228500.v2.2;Seita.6G228600.v2.2
Chr6	34175991	34175991	A	T	UTR3	Seita.6G228600.v2.2	Seita.6G228600.2.v2.2:c.*369T>A;Seita.6G228600.1.v2.2:c.*369T>A
Chr6	34176073	34176073	G	A	UTR3	Seita.6G228600.v2.2	Seita.6G228600.2.v2.2:c.*287C>T;Seita.6G228600.1.v2.2:c.*287C>T
Chr6	34176320	34176320	C	T	UTR3	Seita.6G228600.v2.2	Seita.6G228600.2.v2.2:c.*40G>A;Seita.6G228600.1.v2.2:c.*40G>A
Chr6	34176384	34176384	T	C	exonic	Seita.6G228600.v2.2		synonymous SNV	Seita.6G228600.v2.2:Seita.6G228600.1.v2.2:exon5:c.A1239G:p.E413E;Seita.6G228600.v2.2:Seita.6G228600.2.v2.2:exon5:c.A1020G:p.E340E
Chr6	34176600	34176600	C	T	exonic	Seita.6G228600.v2.2		nonsynonymous SNV	Seita.6G228600.v2.2:Seita.6G228600.1.v2.2:exon5:c.G1023A:p.M341I;Seita.6G228600.v2.2:Seita.6G228600.2.v2.2:exon5:c.G804A:p.M268I
Chr6	34176838	34176838	G	T	intronic	Seita.6G228600.v2.2
Chr6	34176856	34176856	C	G	intronic	Seita.6G228600.v2.2
Chr6	34177190	34177190	G	A	intronic	Seita.6G228600.v2.2
Chr6	34177296	34177296	T	C	intronic	Seita.6G228600.v2.2
Chr6	34177315	34177315	G	A	intronic	Seita.6G228600.v2.2
Chr6	34177511	34177511	-	C	intronic	Seita.6G228600.v2.2
Chr6	34177699	34177699	T	C	intronic	Seita.6G228600.v2.2
Chr6	34178754	34178754	C	G	intronic	Seita.6G228600.v2.2
Chr6	34178825	34178825	T	A	intronic	Seita.6G228600.v2.2
Chr6	34178888	34178888	C	A	intronic	Seita.6G228600.v2.2
Chr6	34179230	34179230	C	G	intronic	Seita.6G228600.v2.2
Chr6	34179235	34179238	TGCG	-	intronic	Seita.6G228600.v2.2
Chr6	34180303	34180303	C	A	upstream	Seita.6G228600.v2.2
Chr6	34180355	34180355	T	C	upstream	Seita.6G228600.v2.2
Chr6	34180432	34180432	G	A	upstream	Seita.6G228600.v2.2
Chr6	34180482	34180482	T	-	upstream	Seita.6G228600.v2.2
Chr6	34180492	34180492	A	G	upstream	Seita.6G228600.v2.2
Chr6	34180562	34180564	AAA	-	upstream	Seita.6G228600.v2.2
Chr6	34180755	34180755	C	A	upstream	Seita.6G228600.v2.2
Chr6	34180838	34180838	G	C	intergenic	Seita.6G228600.v2.2;Seita.6G228700.v2.2	dist=1009;dist=7541
Chr6	34180984	34180984	-	AAAG	intergenic	Seita.6G228600.v2.2;Seita.6G228700.v2.2	dist=1155;dist=7395
Chr6	34181122	34181122	C	T	intergenic	Seita.6G228600.v2.2;Seita.6G228700.v2.2	dist=1293;dist=7257
Chr6	34181160	34181160	C	T	intergenic	Seita.6G228600.v2.2;Seita.6G228700.v2.2	dist=1331;dist=7219
Chr6	34181179	34181179	T	C	intergenic	Seita.6G228600.v2.2;Seita.6G228700.v2.2	dist=1350;dist=7200
Chr6	34181204	34181204	G	A	intergenic	Seita.6G228600.v2.2;Seita.6G228700.v2.2	dist=1375;dist=7175
Chr6	34181212	34181212	T	C	intergenic	Seita.6G228600.v2.2;Seita.6G228700.v2.2	dist=1383;dist=7167
Chr6	34181236	34181236	C	T	intergenic	Seita.6G228600.v2.2;Seita.6G228700.v2.2	dist=1407;dist=7143
Chr6	34181281	34181281	T	C	intergenic	Seita.6G228600.v2.2;Seita.6G228700.v2.2	dist=1452;dist=7098
Chr6	34181293	34181293	A	G	intergenic	Seita.6G228600.v2.2;Seita.6G228700.v2.2	dist=1464;dist=7086
Chr6	34181307	34181307	A	G	intergenic	Seita.6G228600.v2.2;Seita.6G228700.v2.2	dist=1478;dist=7072
Chr6	34181360	34181360	T	C	intergenic	Seita.6G228600.v2.2;Seita.6G228700.v2.2	dist=1531;dist=7019
Chr6	34181399	34181399	T	C	intergenic	Seita.6G228600.v2.2;Seita.6G228700.v2.2	dist=1570;dist=6980
Chr6	34181430	34181430	T	C	intergenic	Seita.6G228600.v2.2;Seita.6G228700.v2.2	dist=1601;dist=6949
Chr6	34181431	34181431	T	C	intergenic	Seita.6G228600.v2.2;Seita.6G228700.v2.2	dist=1602;dist=6948
Chr6	34181448	34181448	-	A	intergenic	Seita.6G228600.v2.2;Seita.6G228700.v2.2	dist=1619;dist=6931
Chr6	34181495	34181495	A	G	intergenic	Seita.6G228600.v2.2;Seita.6G228700.v2.2	dist=1666;dist=6884
Chr6	34181532	34181532	G	A	intergenic	Seita.6G228600.v2.2;Seita.6G228700.v2.2	dist=1703;dist=6847
Chr6	34181534	34181534	A	G	intergenic	Seita.6G228600.v2.2;Seita.6G228700.v2.2	dist=1705;dist=6845
Chr6	34181570	34181570	G	A	intergenic	Seita.6G228600.v2.2;Seita.6G228700.v2.2	dist=1741;dist=6809
Chr6	34181602	34181602	A	G	intergenic	Seita.6G228600.v2.2;Seita.6G228700.v2.2	dist=1773;dist=6777
Chr6	34181684	34181684	T	C	intergenic	Seita.6G228600.v2.2;Seita.6G228700.v2.2	dist=1855;dist=6695
Chr6	34181711	34181711	A	G	intergenic	Seita.6G228600.v2.2;Seita.6G228700.v2.2	dist=1882;dist=6668
Chr6	34181722	34181722	C	T	intergenic	Seita.6G228600.v2.2;Seita.6G228700.v2.2	dist=1893;dist=6657
Chr6	34181724	34181724	A	G	intergenic	Seita.6G228600.v2.2;Seita.6G228700.v2.2	dist=1895;dist=6655
Chr6	34181877	34181877	G	A	intergenic	Seita.6G228600.v2.2;Seita.6G228700.v2.2	dist=2048;dist=6502
Chr6	34181889	34181889	C	T	intergenic	Seita.6G228600.v2.2;Seita.6G228700.v2.2	dist=2060;dist=6490
Chr6	34181923	34181923	A	G	intergenic	Seita.6G228600.v2.2;Seita.6G228700.v2.2	dist=2094;dist=6456
Chr6	34181933	34181933	C	T	intergenic	Seita.6G228600.v2.2;Seita.6G228700.v2.2	dist=2104;dist=6446
Chr6	34182006	34182006	T	G	intergenic	Seita.6G228600.v2.2;Seita.6G228700.v2.2	dist=2177;dist=6373
Chr6	34182060	34182060	C	T	intergenic	Seita.6G228600.v2.2;Seita.6G228700.v2.2	dist=2231;dist=6319
Chr6	34182094	34182094	G	A	intergenic	Seita.6G228600.v2.2;Seita.6G228700.v2.2	dist=2265;dist=6285
Chr6	34182108	34182108	C	T	intergenic	Seita.6G228600.v2.2;Seita.6G228700.v2.2	dist=2279;dist=6271
Chr6	34182293	34182293	G	A	intergenic	Seita.6G228600.v2.2;Seita.6G228700.v2.2	dist=2464;dist=6086
Chr6	34182346	34182346	C	T	intergenic	Seita.6G228600.v2.2;Seita.6G228700.v2.2	dist=2517;dist=6033
Chr6	34182376	34182376	A	G	intergenic	Seita.6G228600.v2.2;Seita.6G228700.v2.2	dist=2547;dist=6003
Chr6	34182537	34182537	G	A	intergenic	Seita.6G228600.v2.2;Seita.6G228700.v2.2	dist=2708;dist=5842
Chr6	34182565	34182565	A	G	intergenic	Seita.6G228600.v2.2;Seita.6G228700.v2.2	dist=2736;dist=5814
Chr6	34182574	34182574	T	C	intergenic	Seita.6G228600.v2.2;Seita.6G228700.v2.2	dist=2745;dist=5805
Chr6	34182592	34182592	A	G	intergenic	Seita.6G228600.v2.2;Seita.6G228700.v2.2	dist=2763;dist=5787
Chr6	34182613	34182613	T	C	intergenic	Seita.6G228600.v2.2;Seita.6G228700.v2.2	dist=2784;dist=5766
Chr6	34182667	34182667	G	A	intergenic	Seita.6G228600.v2.2;Seita.6G228700.v2.2	dist=2838;dist=5712
Chr6	34182731	34182731	T	C	intergenic	Seita.6G228600.v2.2;Seita.6G228700.v2.2	dist=2902;dist=5648
Chr6	34182770	34182770	C	-	intergenic	Seita.6G228600.v2.2;Seita.6G228700.v2.2	dist=2941;dist=5609
Chr6	34182777	34182777	A	G	intergenic	Seita.6G228600.v2.2;Seita.6G228700.v2.2	dist=2948;dist=5602
Chr6	34182854	34182854	A	G	intergenic	Seita.6G228600.v2.2;Seita.6G228700.v2.2	dist=3025;dist=5525
Chr6	34182893	34182893	A	G	intergenic	Seita.6G228600.v2.2;Seita.6G228700.v2.2	dist=3064;dist=5486
Chr6	34182910	34182910	T	C	intergenic	Seita.6G228600.v2.2;Seita.6G228700.v2.2	dist=3081;dist=5469
Chr6	34183016	34183016	T	C	intergenic	Seita.6G228600.v2.2;Seita.6G228700.v2.2	dist=3187;dist=5363
Chr6	34183068	34183068	C	T	intergenic	Seita.6G228600.v2.2;Seita.6G228700.v2.2	dist=3239;dist=5311
Chr6	34183076	34183076	C	T	intergenic	Seita.6G228600.v2.2;Seita.6G228700.v2.2	dist=3247;dist=5303
Chr6	34183078	34183078	A	G	intergenic	Seita.6G228600.v2.2;Seita.6G228700.v2.2	dist=3249;dist=5301
Chr6	34183167	34183167	A	G	intergenic	Seita.6G228600.v2.2;Seita.6G228700.v2.2	dist=3338;dist=5212
Chr6	34183267	34183267	C	T	intergenic	Seita.6G228600.v2.2;Seita.6G228700.v2.2	dist=3438;dist=5112
Chr6	34183279	34183279	G	A	intergenic	Seita.6G228600.v2.2;Seita.6G228700.v2.2	dist=3450;dist=5100
Chr6	34183293	34183293	C	T	intergenic	Seita.6G228600.v2.2;Seita.6G228700.v2.2	dist=3464;dist=5086
Chr6	34183310	34183310	A	C	intergenic	Seita.6G228600.v2.2;Seita.6G228700.v2.2	dist=3481;dist=5069
Chr6	34183324	34183324	A	G	intergenic	Seita.6G228600.v2.2;Seita.6G228700.v2.2	dist=3495;dist=5055
Chr6	34183364	34183364	T	C	intergenic	Seita.6G228600.v2.2;Seita.6G228700.v2.2	dist=3535;dist=5015
Chr6	34183367	34183367	C	T	intergenic	Seita.6G228600.v2.2;Seita.6G228700.v2.2	dist=3538;dist=5012
Chr6	34183379	34183379	G	A	intergenic	Seita.6G228600.v2.2;Seita.6G228700.v2.2	dist=3550;dist=5000
Chr6	34183473	34183473	G	C	intergenic	Seita.6G228600.v2.2;Seita.6G228700.v2.2	dist=3644;dist=4906
Chr6	34183480	34183480	C	T	intergenic	Seita.6G228600.v2.2;Seita.6G228700.v2.2	dist=3651;dist=4899
Chr6	34183499	34183499	T	C	intergenic	Seita.6G228600.v2.2;Seita.6G228700.v2.2	dist=3670;dist=4880
Chr6	34183575	34183575	T	C	intergenic	Seita.6G228600.v2.2;Seita.6G228700.v2.2	dist=3746;dist=4804
Chr6	34183652	34183652	A	G	intergenic	Seita.6G228600.v2.2;Seita.6G228700.v2.2	dist=3823;dist=4727
Chr6	34183653	34183653	T	C	intergenic	Seita.6G228600.v2.2;Seita.6G228700.v2.2	dist=3824;dist=4726
Chr6	34183691	34183691	T	G	intergenic	Seita.6G228600.v2.2;Seita.6G228700.v2.2	dist=3862;dist=4688
Chr6	34183693	34183693	G	A	intergenic	Seita.6G228600.v2.2;Seita.6G228700.v2.2	dist=3864;dist=4686
Chr6	34183957	34183957	C	A	intergenic	Seita.6G228600.v2.2;Seita.6G228700.v2.2	dist=4128;dist=4422
Chr6	34184061	34184061	T	C	intergenic	Seita.6G228600.v2.2;Seita.6G228700.v2.2	dist=4232;dist=4318
Chr6	34184069	34184069	G	A	intergenic	Seita.6G228600.v2.2;Seita.6G228700.v2.2	dist=4240;dist=4310
Chr6	34184088	34184088	C	T	intergenic	Seita.6G228600.v2.2;Seita.6G228700.v2.2	dist=4259;dist=4291
Chr6	34184136	34184136	A	G	intergenic	Seita.6G228600.v2.2;Seita.6G228700.v2.2	dist=4307;dist=4243
Chr6	34184236	34184236	G	T	intergenic	Seita.6G228600.v2.2;Seita.6G228700.v2.2	dist=4407;dist=4143
Chr6	34184254	34184254	G	A	intergenic	Seita.6G228600.v2.2;Seita.6G228700.v2.2	dist=4425;dist=4125
Chr6	34184284	34184284	A	G	intergenic	Seita.6G228600.v2.2;Seita.6G228700.v2.2	dist=4455;dist=4095
Chr6	34184332	34184332	A	G	intergenic	Seita.6G228600.v2.2;Seita.6G228700.v2.2	dist=4503;dist=4047
Chr6	34184345	34184345	A	G	intergenic	Seita.6G228600.v2.2;Seita.6G228700.v2.2	dist=4516;dist=4034
Chr6	34184416	34184416	A	G	intergenic	Seita.6G228600.v2.2;Seita.6G228700.v2.2	dist=4587;dist=3963
Chr6	34184436	34184436	G	A	intergenic	Seita.6G228600.v2.2;Seita.6G228700.v2.2	dist=4607;dist=3943
Chr6	34184438	34184438	G	A	intergenic	Seita.6G228600.v2.2;Seita.6G228700.v2.2	dist=4609;dist=3941
Chr6	34184510	34184510	G	C	intergenic	Seita.6G228600.v2.2;Seita.6G228700.v2.2	dist=4681;dist=3869
Chr6	34184520	34184520	A	G	intergenic	Seita.6G228600.v2.2;Seita.6G228700.v2.2	dist=4691;dist=3859
Chr6	34184585	34184585	T	C	intergenic	Seita.6G228600.v2.2;Seita.6G228700.v2.2	dist=4756;dist=3794
Chr6	34184604	34184604	C	T	intergenic	Seita.6G228600.v2.2;Seita.6G228700.v2.2	dist=4775;dist=3775
Chr6	34184614	34184614	C	T	intergenic	Seita.6G228600.v2.2;Seita.6G228700.v2.2	dist=4785;dist=3765
Chr6	34184620	34184620	C	A	intergenic	Seita.6G228600.v2.2;Seita.6G228700.v2.2	dist=4791;dist=3759
Chr6	34184643	34184643	A	G	intergenic	Seita.6G228600.v2.2;Seita.6G228700.v2.2	dist=4814;dist=3736
Chr6	34184656	34184656	A	G	intergenic	Seita.6G228600.v2.2;Seita.6G228700.v2.2	dist=4827;dist=3723
Chr6	34184669	34184669	C	T	intergenic	Seita.6G228600.v2.2;Seita.6G228700.v2.2	dist=4840;dist=3710
Chr6	34184689	34184689	G	A	intergenic	Seita.6G228600.v2.2;Seita.6G228700.v2.2	dist=4860;dist=3690
Chr6	34184707	34184707	C	T	intergenic	Seita.6G228600.v2.2;Seita.6G228700.v2.2	dist=4878;dist=3672
Chr6	34184710	34184710	C	T	intergenic	Seita.6G228600.v2.2;Seita.6G228700.v2.2	dist=4881;dist=3669
Chr6	34184769	34184769	G	A	intergenic	Seita.6G228600.v2.2;Seita.6G228700.v2.2	dist=4940;dist=3610
Chr6	34184862	34184862	C	T	intergenic	Seita.6G228600.v2.2;Seita.6G228700.v2.2	dist=5033;dist=3517
Chr6	34184916	34184916	T	C	intergenic	Seita.6G228600.v2.2;Seita.6G228700.v2.2	dist=5087;dist=3463
Chr6	34184920	34184920	A	G	intergenic	Seita.6G228600.v2.2;Seita.6G228700.v2.2	dist=5091;dist=3459
Chr6	34184924	34184924	A	G	intergenic	Seita.6G228600.v2.2;Seita.6G228700.v2.2	dist=5095;dist=3455
Chr6	34184947	34184947	T	C	intergenic	Seita.6G228600.v2.2;Seita.6G228700.v2.2	dist=5118;dist=3432
Chr6	34184974	34184974	A	G	intergenic	Seita.6G228600.v2.2;Seita.6G228700.v2.2	dist=5145;dist=3405
Chr6	34184975	34184975	C	T	intergenic	Seita.6G228600.v2.2;Seita.6G228700.v2.2	dist=5146;dist=3404
Chr6	34184978	34184978	A	G	intergenic	Seita.6G228600.v2.2;Seita.6G228700.v2.2	dist=5149;dist=3401
Chr6	34185010	34185010	C	T	intergenic	Seita.6G228600.v2.2;Seita.6G228700.v2.2	dist=5181;dist=3369
Chr6	34185046	34185046	T	C	intergenic	Seita.6G228600.v2.2;Seita.6G228700.v2.2	dist=5217;dist=3333
Chr6	34185056	34185056	C	T	intergenic	Seita.6G228600.v2.2;Seita.6G228700.v2.2	dist=5227;dist=3323
Chr6	34185085	34185085	G	A	intergenic	Seita.6G228600.v2.2;Seita.6G228700.v2.2	dist=5256;dist=3294
Chr6	34185118	34185118	T	C	intergenic	Seita.6G228600.v2.2;Seita.6G228700.v2.2	dist=5289;dist=3261
Chr6	34185137	34185137	A	G	intergenic	Seita.6G228600.v2.2;Seita.6G228700.v2.2	dist=5308;dist=3242
Chr6	34185175	34185175	T	C	intergenic	Seita.6G228600.v2.2;Seita.6G228700.v2.2	dist=5346;dist=3204
Chr6	34185193	34185193	G	T	intergenic	Seita.6G228600.v2.2;Seita.6G228700.v2.2	dist=5364;dist=3186
Chr6	34185241	34185241	G	A	intergenic	Seita.6G228600.v2.2;Seita.6G228700.v2.2	dist=5412;dist=3138
Chr6	34185295	34185295	A	G	intergenic	Seita.6G228600.v2.2;Seita.6G228700.v2.2	dist=5466;dist=3084
Chr6	34185297	34185297	A	G	intergenic	Seita.6G228600.v2.2;Seita.6G228700.v2.2	dist=5468;dist=3082
Chr6	34185302	34185302	C	T	intergenic	Seita.6G228600.v2.2;Seita.6G228700.v2.2	dist=5473;dist=3077
Chr6	34185316	34185316	T	C	intergenic	Seita.6G228600.v2.2;Seita.6G228700.v2.2	dist=5487;dist=3063
Chr6	34185384	34185384	A	C	intergenic	Seita.6G228600.v2.2;Seita.6G228700.v2.2	dist=5555;dist=2995
Chr6	34185414	34185414	C	A	intergenic	Seita.6G228600.v2.2;Seita.6G228700.v2.2	dist=5585;dist=2965
Chr6	34185419	34185419	G	A	intergenic	Seita.6G228600.v2.2;Seita.6G228700.v2.2	dist=5590;dist=2960
Chr6	34185429	34185429	T	C	intergenic	Seita.6G228600.v2.2;Seita.6G228700.v2.2	dist=5600;dist=2950
Chr6	34185442	34185442	G	A	intergenic	Seita.6G228600.v2.2;Seita.6G228700.v2.2	dist=5613;dist=2937
Chr6	34185476	34185476	G	C	intergenic	Seita.6G228600.v2.2;Seita.6G228700.v2.2	dist=5647;dist=2903
Chr6	34185500	34185500	G	A	intergenic	Seita.6G228600.v2.2;Seita.6G228700.v2.2	dist=5671;dist=2879
Chr6	34185512	34185512	A	C	intergenic	Seita.6G228600.v2.2;Seita.6G228700.v2.2	dist=5683;dist=2867
Chr6	34185541	34185541	A	G	intergenic	Seita.6G228600.v2.2;Seita.6G228700.v2.2	dist=5712;dist=2838
Chr6	34185583	34185583	C	T	intergenic	Seita.6G228600.v2.2;Seita.6G228700.v2.2	dist=5754;dist=2796
Chr6	34185597	34185597	C	T	intergenic	Seita.6G228600.v2.2;Seita.6G228700.v2.2	dist=5768;dist=2782
Chr6	34185616	34185616	T	C	intergenic	Seita.6G228600.v2.2;Seita.6G228700.v2.2	dist=5787;dist=2763
Chr6	34185688	34185688	G	A	intergenic	Seita.6G228600.v2.2;Seita.6G228700.v2.2	dist=5859;dist=2691
Chr6	34185695	34185695	C	G	intergenic	Seita.6G228600.v2.2;Seita.6G228700.v2.2	dist=5866;dist=2684
Chr6	34185696	34185696	A	G	intergenic	Seita.6G228600.v2.2;Seita.6G228700.v2.2	dist=5867;dist=2683
Chr6	34185742	34185742	T	C	intergenic	Seita.6G228600.v2.2;Seita.6G228700.v2.2	dist=5913;dist=2637
Chr6	34185763	34185763	A	G	intergenic	Seita.6G228600.v2.2;Seita.6G228700.v2.2	dist=5934;dist=2616
Chr6	34185777	34185777	G	A	intergenic	Seita.6G228600.v2.2;Seita.6G228700.v2.2	dist=5948;dist=2602
Chr6	34185783	34185783	G	A	intergenic	Seita.6G228600.v2.2;Seita.6G228700.v2.2	dist=5954;dist=2596
Chr6	34185824	34185824	A	G	intergenic	Seita.6G228600.v2.2;Seita.6G228700.v2.2	dist=5995;dist=2555
Chr6	34185842	34185842	A	G	intergenic	Seita.6G228600.v2.2;Seita.6G228700.v2.2	dist=6013;dist=2537
Chr6	34185910	34185910	T	C	intergenic	Seita.6G228600.v2.2;Seita.6G228700.v2.2	dist=6081;dist=2469
Chr6	34185914	34185914	C	G	intergenic	Seita.6G228600.v2.2;Seita.6G228700.v2.2	dist=6085;dist=2465
Chr6	34185942	34185942	A	G	intergenic	Seita.6G228600.v2.2;Seita.6G228700.v2.2	dist=6113;dist=2437
Chr6	34185954	34185954	T	C	intergenic	Seita.6G228600.v2.2;Seita.6G228700.v2.2	dist=6125;dist=2425
Chr6	34185961	34185961	T	C	intergenic	Seita.6G228600.v2.2;Seita.6G228700.v2.2	dist=6132;dist=2418
Chr6	34185972	34185972	C	T	intergenic	Seita.6G228600.v2.2;Seita.6G228700.v2.2	dist=6143;dist=2407
Chr6	34186037	34186037	T	C	intergenic	Seita.6G228600.v2.2;Seita.6G228700.v2.2	dist=6208;dist=2342
Chr6	34186074	34186074	T	C	intergenic	Seita.6G228600.v2.2;Seita.6G228700.v2.2	dist=6245;dist=2305
Chr6	34186081	34186081	T	C	intergenic	Seita.6G228600.v2.2;Seita.6G228700.v2.2	dist=6252;dist=2298
Chr6	34186082	34186082	C	A	intergenic	Seita.6G228600.v2.2;Seita.6G228700.v2.2	dist=6253;dist=2297
Chr6	34186084	34186084	G	A	intergenic	Seita.6G228600.v2.2;Seita.6G228700.v2.2	dist=6255;dist=2295
Chr6	34186100	34186100	G	A	intergenic	Seita.6G228600.v2.2;Seita.6G228700.v2.2	dist=6271;dist=2279
Chr6	34186195	34186195	A	G	intergenic	Seita.6G228600.v2.2;Seita.6G228700.v2.2	dist=6366;dist=2184
Chr6	34186214	34186214	G	A	intergenic	Seita.6G228600.v2.2;Seita.6G228700.v2.2	dist=6385;dist=2165
Chr6	34186267	34186267	A	G	intergenic	Seita.6G228600.v2.2;Seita.6G228700.v2.2	dist=6438;dist=2112
Chr6	34186310	34186310	T	C	intergenic	Seita.6G228600.v2.2;Seita.6G228700.v2.2	dist=6481;dist=2069
Chr6	34186358	34186358	G	A	intergenic	Seita.6G228600.v2.2;Seita.6G228700.v2.2	dist=6529;dist=2021
Chr6	34186497	34186497	C	T	intergenic	Seita.6G228600.v2.2;Seita.6G228700.v2.2	dist=6668;dist=1882
Chr6	34186499	34186499	A	G	intergenic	Seita.6G228600.v2.2;Seita.6G228700.v2.2	dist=6670;dist=1880
Chr6	34186512	34186512	C	T	intergenic	Seita.6G228600.v2.2;Seita.6G228700.v2.2	dist=6683;dist=1867
Chr6	34186530	34186530	A	C	intergenic	Seita.6G228600.v2.2;Seita.6G228700.v2.2	dist=6701;dist=1849
Chr6	34186560	34186560	-	A	intergenic	Seita.6G228600.v2.2;Seita.6G228700.v2.2	dist=6731;dist=1819
Chr6	34186637	34186637	G	A	intergenic	Seita.6G228600.v2.2;Seita.6G228700.v2.2	dist=6808;dist=1742
Chr6	34186703	34186703	A	G	intergenic	Seita.6G228600.v2.2;Seita.6G228700.v2.2	dist=6874;dist=1676
Chr6	34186775	34186775	A	G	intergenic	Seita.6G228600.v2.2;Seita.6G228700.v2.2	dist=6946;dist=1604
Chr6	34186824	34186824	T	A	intergenic	Seita.6G228600.v2.2;Seita.6G228700.v2.2	dist=6995;dist=1555
Chr6	34186873	34186873	T	C	intergenic	Seita.6G228600.v2.2;Seita.6G228700.v2.2	dist=7044;dist=1506
Chr6	34186910	34186910	T	C	intergenic	Seita.6G228600.v2.2;Seita.6G228700.v2.2	dist=7081;dist=1469
Chr6	34186920	34186920	A	G	intergenic	Seita.6G228600.v2.2;Seita.6G228700.v2.2	dist=7091;dist=1459
Chr6	34186946	34186946	T	C	intergenic	Seita.6G228600.v2.2;Seita.6G228700.v2.2	dist=7117;dist=1433
Chr6	34186965	34186965	G	A	intergenic	Seita.6G228600.v2.2;Seita.6G228700.v2.2	dist=7136;dist=1414
Chr6	34186984	34186984	G	T	intergenic	Seita.6G228600.v2.2;Seita.6G228700.v2.2	dist=7155;dist=1395
Chr6	34187013	34187013	G	A	intergenic	Seita.6G228600.v2.2;Seita.6G228700.v2.2	dist=7184;dist=1366
Chr6	34187043	34187043	T	C	intergenic	Seita.6G228600.v2.2;Seita.6G228700.v2.2	dist=7214;dist=1336
Chr6	34187047	34187047	A	G	intergenic	Seita.6G228600.v2.2;Seita.6G228700.v2.2	dist=7218;dist=1332
Chr6	34187050	34187050	G	A	intergenic	Seita.6G228600.v2.2;Seita.6G228700.v2.2	dist=7221;dist=1329
Chr6	34187051	34187051	A	G	intergenic	Seita.6G228600.v2.2;Seita.6G228700.v2.2	dist=7222;dist=1328
Chr6	34187059	34187059	A	G	intergenic	Seita.6G228600.v2.2;Seita.6G228700.v2.2	dist=7230;dist=1320
Chr6	34187064	34187064	T	C	intergenic	Seita.6G228600.v2.2;Seita.6G228700.v2.2	dist=7235;dist=1315
Chr6	34187067	34187067	C	T	intergenic	Seita.6G228600.v2.2;Seita.6G228700.v2.2	dist=7238;dist=1312
Chr6	34187102	34187102	C	T	intergenic	Seita.6G228600.v2.2;Seita.6G228700.v2.2	dist=7273;dist=1277
Chr6	34187121	34187121	A	T	intergenic	Seita.6G228600.v2.2;Seita.6G228700.v2.2	dist=7292;dist=1258
Chr6	34187153	34187153	A	G	intergenic	Seita.6G228600.v2.2;Seita.6G228700.v2.2	dist=7324;dist=1226
Chr6	34187196	34187196	T	C	intergenic	Seita.6G228600.v2.2;Seita.6G228700.v2.2	dist=7367;dist=1183
Chr6	34187213	34187213	A	G	intergenic	Seita.6G228600.v2.2;Seita.6G228700.v2.2	dist=7384;dist=1166
Chr6	34187277	34187277	G	A	intergenic	Seita.6G228600.v2.2;Seita.6G228700.v2.2	dist=7448;dist=1102
Chr6	34187306	34187306	C	T	intergenic	Seita.6G228600.v2.2;Seita.6G228700.v2.2	dist=7477;dist=1073
Chr6	34187331	34187331	G	A	intergenic	Seita.6G228600.v2.2;Seita.6G228700.v2.2	dist=7502;dist=1048
Chr6	34187346	34187346	T	C	intergenic	Seita.6G228600.v2.2;Seita.6G228700.v2.2	dist=7517;dist=1033
Chr6	34187352	34187352	A	G	intergenic	Seita.6G228600.v2.2;Seita.6G228700.v2.2	dist=7523;dist=1027
Chr6	34187391	34187391	G	A	upstream	Seita.6G228700.v2.2
Chr6	34187420	34187420	A	G	upstream	Seita.6G228700.v2.2
Chr6	34187429	34187429	G	A	upstream	Seita.6G228700.v2.2
Chr6	34187503	34187503	C	T	upstream	Seita.6G228700.v2.2
Chr6	34187504	34187504	G	A	upstream	Seita.6G228700.v2.2
Chr6	34187514	34187514	C	T	upstream	Seita.6G228700.v2.2
Chr6	34187590	34187590	G	A	upstream	Seita.6G228700.v2.2
Chr6	34187615	34187615	C	T	upstream	Seita.6G228700.v2.2
Chr6	34187630	34187630	C	T	upstream	Seita.6G228700.v2.2
Chr6	34187631	34187631	G	C	upstream	Seita.6G228700.v2.2
Chr6	34187677	34187677	T	C	upstream	Seita.6G228700.v2.2
Chr6	34187719	34187719	C	-	upstream	Seita.6G228700.v2.2
Chr6	34187742	34187742	G	A	upstream	Seita.6G228700.v2.2
Chr6	34187763	34187763	T	C	upstream	Seita.6G228700.v2.2
Chr6	34187789	34187789	A	G	upstream	Seita.6G228700.v2.2
Chr6	34187945	34187945	T	C	upstream	Seita.6G228700.v2.2
Chr6	34188061	34188061	G	C	upstream	Seita.6G228700.v2.2
Chr6	34188092	34188092	T	C	upstream	Seita.6G228700.v2.2
Chr6	34188264	34188264	T	C	upstream	Seita.6G228700.v2.2
Chr6	34188388	34188388	G	A	UTR5	Seita.6G228700.v2.2	Seita.6G228700.1.v2.2:c.-209G>A
Chr6	34188464	34188467	ATAT	-	UTR5	Seita.6G228700.v2.2	Seita.6G228700.1.v2.2:c.-133_-130del-
Chr6	34188539	34188545	TCTCTGA	-	UTR5	Seita.6G228700.v2.2	Seita.6G228700.1.v2.2:c.-58_-52del-
Chr6	34188556	34188556	-	TTCCACCAGTATA	UTR5	Seita.6G228700.v2.2	Seita.6G228700.1.v2.2:c.-41_-40insTTCCACCAGTATA
Chr6	34188574	34188574	C	T	UTR5	Seita.6G228700.v2.2	Seita.6G228700.1.v2.2:c.-23C>T
Chr6	34188588	34188588	C	T	UTR5	Seita.6G228700.v2.2	Seita.6G228700.1.v2.2:c.-9C>T
Chr6	34188674	34188674	A	G	exonic	Seita.6G228700.v2.2		synonymous SNV	Seita.6G228700.v2.2:Seita.6G228700.1.v2.2:exon1:c.A78G:p.R26R
Chr6	34188715	34188715	T	C	exonic	Seita.6G228700.v2.2		nonsynonymous SNV	Seita.6G228700.v2.2:Seita.6G228700.1.v2.2:exon1:c.T119C:p.V40A
Chr6	34188806	34188806	G	C	exonic	Seita.6G228700.v2.2		nonsynonymous SNV	Seita.6G228700.v2.2:Seita.6G228700.1.v2.2:exon1:c.G210C:p.R70S
Chr6	34188814	34188814	A	C	exonic	Seita.6G228700.v2.2		nonsynonymous SNV	Seita.6G228700.v2.2:Seita.6G228700.1.v2.2:exon1:c.A218C:p.E73A
Chr6	34188829	34188829	-	CGCGGAGGG	exonic	Seita.6G228700.v2.2		nonframeshift insertion	Seita.6G228700.v2.2:Seita.6G228700.1.v2.2:exon1:c.233_234insCGCGGAGGG:p.A78delinsAAEG
Chr6	34188867	34188867	G	C	exonic	Seita.6G228700.v2.2		nonsynonymous SNV	Seita.6G228700.v2.2:Seita.6G228700.1.v2.2:exon1:c.G271C:p.V91L
Chr6	34188911	34188911	C	A	exonic	Seita.6G228700.v2.2		nonsynonymous SNV	Seita.6G228700.v2.2:Seita.6G228700.1.v2.2:exon1:c.C315A:p.D105E
Chr6	34188941	34188941	T	G	exonic	Seita.6G228700.v2.2		nonsynonymous SNV	Seita.6G228700.v2.2:Seita.6G228700.1.v2.2:exon1:c.T345G:p.C115W
Chr6	34189226	34189226	G	A	UTR3	Seita.6G228700.v2.2	Seita.6G228700.1.v2.2:c.*21G>A
Chr6	34189260	34189260	G	T	UTR3	Seita.6G228700.v2.2	Seita.6G228700.1.v2.2:c.*55G>T
Chr6	34189378	34189378	A	-	UTR3	Seita.6G228700.v2.2	Seita.6G228700.1.v2.2:c.*173delA
Chr6	34189423	34189423	C	T	upstream;downstream	Seita.6G228800.v2.2;Seita.6G228700.v2.2
Chr6	34189465	34189465	T	C	upstream;downstream	Seita.6G228800.v2.2;Seita.6G228700.v2.2
Chr6	34189483	34189483	-	TACATATG	upstream;downstream	Seita.6G228800.v2.2;Seita.6G228700.v2.2
Chr6	34189487	34189487	T	C	upstream;downstream	Seita.6G228800.v2.2;Seita.6G228700.v2.2
Chr6	34189517	34189517	G	A	upstream;downstream	Seita.6G228800.v2.2;Seita.6G228700.v2.2
Chr6	34189522	34189522	-	CC	upstream;downstream	Seita.6G228800.v2.2;Seita.6G228700.v2.2
Chr6	34189569	34189581	GTAACGGGATAAT	-	upstream;downstream	Seita.6G228800.v2.2;Seita.6G228700.v2.2
Chr6	34189585	34189585	A	G	upstream;downstream	Seita.6G228800.v2.2;Seita.6G228700.v2.2
Chr6	34189669	34189669	G	A	upstream;downstream	Seita.6G228800.v2.2;Seita.6G228700.v2.2
Chr6	34189713	34189713	C	T	upstream;downstream	Seita.6G228800.v2.2;Seita.6G228700.v2.2
Chr6	34189726	34189726	-	TC	upstream;downstream	Seita.6G228800.v2.2;Seita.6G228700.v2.2
Chr6	34189740	34189740	A	T	upstream;downstream	Seita.6G228800.v2.2;Seita.6G228700.v2.2
Chr6	34189788	34189788	C	T	upstream;downstream	Seita.6G228800.v2.2;Seita.6G228700.v2.2
Chr6	34189798	34189798	-	ACAAG	upstream;downstream	Seita.6G228800.v2.2;Seita.6G228700.v2.2
Chr6	34189799	34189799	-	CACGA	upstream;downstream	Seita.6G228800.v2.2;Seita.6G228700.v2.2
Chr6	34189802	34189802	T	A	upstream;downstream	Seita.6G228800.v2.2;Seita.6G228700.v2.2
Chr6	34189832	34189832	A	G	upstream;downstream	Seita.6G228800.v2.2;Seita.6G228700.v2.2
Chr6	34189882	34189882	C	T	upstream;downstream	Seita.6G228800.v2.2;Seita.6G228700.v2.2
Chr6	34189917	34189917	G	C	upstream;downstream	Seita.6G228800.v2.2;Seita.6G228700.v2.2

## Sheet: Table S7
Table S7. the annovar annotation result of the SNPs and indels in QTL IRA1AC of Yugu18
Chr	Start	End	Ref	Alt	Func.refGene	Gene.refGene	GeneDetail.refGene	ExonicFunc.refGene	AAChange.refGene
Chr6	34149607	34149607	C	T	intergenic	Seita.6G228100.v2.2;Seita.6G228200.v2.2	dist=16204;dist=4322
Chr6	34150765	34150765	-	A	intergenic	Seita.6G228100.v2.2;Seita.6G228200.v2.2	dist=17362;dist=3164
Chr6	34150766	34150766	C	G	intergenic	Seita.6G228100.v2.2;Seita.6G228200.v2.2	dist=17363;dist=3163
Chr6	34171405	34171405	A	-	intergenic	Seita.6G228400.v2.2;Seita.6G228500.v2.2	dist=1693;dist=4103
Chr6	34189758	34189758	G	A	upstream;downstream	Seita.6G228800.v2.2;Seita.6G228700.v2.2

## Sheet: Table S8
Table S8. the annovar annotation result of the SNPs and indels in QTL IRA2HC of Jigu19
Chr	Start	End	Ref	Alt	Func.refGene	Gene.refGene	GeneDetail.refGene	ExonicFunc.refGene	AAChange.refGene
Chr1	5456148	5456148	C	T	intronic	Seita.1G056900.v2.2
Chr1	5463447	5463447	T	C	intergenic	Seita.1G057000.v2.2;Seita.1G057100.v2.2	dist=5317;dist=17373
Chr1	5465168	5465168	C	T	intergenic	Seita.1G057000.v2.2;Seita.1G057100.v2.2	dist=7038;dist=15652
Chr1	5465205	5465205	C	A	intergenic	Seita.1G057000.v2.2;Seita.1G057100.v2.2	dist=7075;dist=15615
Chr1	5465381	5465381	C	A	intergenic	Seita.1G057000.v2.2;Seita.1G057100.v2.2	dist=7251;dist=15439
Chr1	5465882	5465882	G	A	intergenic	Seita.1G057000.v2.2;Seita.1G057100.v2.2	dist=7752;dist=14938
Chr1	5465943	5465943	T	C	intergenic	Seita.1G057000.v2.2;Seita.1G057100.v2.2	dist=7813;dist=14877
Chr1	5466120	5466120	G	A	intergenic	Seita.1G057000.v2.2;Seita.1G057100.v2.2	dist=7990;dist=14700
Chr1	5466127	5466127	T	G	intergenic	Seita.1G057000.v2.2;Seita.1G057100.v2.2	dist=7997;dist=14693
Chr1	5466135	5466135	C	T	intergenic	Seita.1G057000.v2.2;Seita.1G057100.v2.2	dist=8005;dist=14685
Chr1	5466156	5466156	T	G	intergenic	Seita.1G057000.v2.2;Seita.1G057100.v2.2	dist=8026;dist=14664
Chr1	5466277	5466277	-	AA	intergenic	Seita.1G057000.v2.2;Seita.1G057100.v2.2	dist=8147;dist=14543
Chr1	5466473	5466473	A	C	intergenic	Seita.1G057000.v2.2;Seita.1G057100.v2.2	dist=8343;dist=14347
Chr1	5466483	5466483	-	A	intergenic	Seita.1G057000.v2.2;Seita.1G057100.v2.2	dist=8353;dist=14337
Chr1	5466486	5466486	C	A	intergenic	Seita.1G057000.v2.2;Seita.1G057100.v2.2	dist=8356;dist=14334
Chr1	5466547	5466547	C	T	intergenic	Seita.1G057000.v2.2;Seita.1G057100.v2.2	dist=8417;dist=14273
Chr1	5466585	5466585	T	C	intergenic	Seita.1G057000.v2.2;Seita.1G057100.v2.2	dist=8455;dist=14235
Chr1	5466728	5466728	T	C	intergenic	Seita.1G057000.v2.2;Seita.1G057100.v2.2	dist=8598;dist=14092
Chr1	5466761	5466761	C	T	intergenic	Seita.1G057000.v2.2;Seita.1G057100.v2.2	dist=8631;dist=14059
Chr1	5466817	5466817	C	T	intergenic	Seita.1G057000.v2.2;Seita.1G057100.v2.2	dist=8687;dist=14003
Chr1	5466823	5466823	G	A	intergenic	Seita.1G057000.v2.2;Seita.1G057100.v2.2	dist=8693;dist=13997
Chr1	5466825	5466825	T	C	intergenic	Seita.1G057000.v2.2;Seita.1G057100.v2.2	dist=8695;dist=13995
Chr1	5466838	5466838	C	G	intergenic	Seita.1G057000.v2.2;Seita.1G057100.v2.2	dist=8708;dist=13982
Chr1	5466900	5466900	G	A	intergenic	Seita.1G057000.v2.2;Seita.1G057100.v2.2	dist=8770;dist=13920
Chr1	5466940	5466940	G	A	intergenic	Seita.1G057000.v2.2;Seita.1G057100.v2.2	dist=8810;dist=13880
Chr1	5466955	5466955	G	A	intergenic	Seita.1G057000.v2.2;Seita.1G057100.v2.2	dist=8825;dist=13865
Chr1	5466964	5466964	G	A	intergenic	Seita.1G057000.v2.2;Seita.1G057100.v2.2	dist=8834;dist=13856
Chr1	5467052	5467052	A	G	intergenic	Seita.1G057000.v2.2;Seita.1G057100.v2.2	dist=8922;dist=13768
Chr1	5467084	5467084	G	T	intergenic	Seita.1G057000.v2.2;Seita.1G057100.v2.2	dist=8954;dist=13736
Chr1	5467114	5467114	C	T	intergenic	Seita.1G057000.v2.2;Seita.1G057100.v2.2	dist=8984;dist=13706
Chr1	5467124	5467124	C	T	intergenic	Seita.1G057000.v2.2;Seita.1G057100.v2.2	dist=8994;dist=13696
Chr1	5467269	5467269	T	C	intergenic	Seita.1G057000.v2.2;Seita.1G057100.v2.2	dist=9139;dist=13551
Chr1	5467441	5467441	T	C	intergenic	Seita.1G057000.v2.2;Seita.1G057100.v2.2	dist=9311;dist=13379
Chr1	5467497	5467497	G	-	intergenic	Seita.1G057000.v2.2;Seita.1G057100.v2.2	dist=9367;dist=13323
Chr1	5467585	5467585	G	T	intergenic	Seita.1G057000.v2.2;Seita.1G057100.v2.2	dist=9455;dist=13235
Chr1	5467602	5467602	T	C	intergenic	Seita.1G057000.v2.2;Seita.1G057100.v2.2	dist=9472;dist=13218
Chr1	5467645	5467645	A	G	intergenic	Seita.1G057000.v2.2;Seita.1G057100.v2.2	dist=9515;dist=13175
Chr1	5467652	5467652	T	C	intergenic	Seita.1G057000.v2.2;Seita.1G057100.v2.2	dist=9522;dist=13168
Chr1	5467653	5467653	A	G	intergenic	Seita.1G057000.v2.2;Seita.1G057100.v2.2	dist=9523;dist=13167
Chr1	5467702	5467702	-	GATTTTTCA	intergenic	Seita.1G057000.v2.2;Seita.1G057100.v2.2	dist=9572;dist=13118
Chr1	5467721	5467721	T	A	intergenic	Seita.1G057000.v2.2;Seita.1G057100.v2.2	dist=9591;dist=13099
Chr1	5467744	5467744	G	A	intergenic	Seita.1G057000.v2.2;Seita.1G057100.v2.2	dist=9614;dist=13076
Chr1	5467847	5467847	C	G	intergenic	Seita.1G057000.v2.2;Seita.1G057100.v2.2	dist=9717;dist=12973
Chr1	5468015	5468015	T	A	intergenic	Seita.1G057000.v2.2;Seita.1G057100.v2.2	dist=9885;dist=12805
Chr1	5468018	5468018	G	C	intergenic	Seita.1G057000.v2.2;Seita.1G057100.v2.2	dist=9888;dist=12802
Chr1	5468084	5468084	A	G	intergenic	Seita.1G057000.v2.2;Seita.1G057100.v2.2	dist=9954;dist=12736
Chr1	5468102	5468102	G	A	intergenic	Seita.1G057000.v2.2;Seita.1G057100.v2.2	dist=9972;dist=12718
Chr1	5468228	5468228	T	C	intergenic	Seita.1G057000.v2.2;Seita.1G057100.v2.2	dist=10098;dist=12592
Chr1	5468233	5468233	T	C	intergenic	Seita.1G057000.v2.2;Seita.1G057100.v2.2	dist=10103;dist=12587
Chr1	5468236	5468236	A	T	intergenic	Seita.1G057000.v2.2;Seita.1G057100.v2.2	dist=10106;dist=12584
Chr1	5468301	5468301	C	T	intergenic	Seita.1G057000.v2.2;Seita.1G057100.v2.2	dist=10171;dist=12519
Chr1	5468634	5468661	CTCTAGAGAGAAGAACGTGACATGTACA	-	intergenic	Seita.1G057000.v2.2;Seita.1G057100.v2.2	dist=10504;dist=12159
Chr1	5469060	5469060	-	A	intergenic	Seita.1G057000.v2.2;Seita.1G057100.v2.2	dist=10930;dist=11760
Chr1	5469084	5469084	G	A	intergenic	Seita.1G057000.v2.2;Seita.1G057100.v2.2	dist=10954;dist=11736
Chr1	5469184	5469184	C	G	intergenic	Seita.1G057000.v2.2;Seita.1G057100.v2.2	dist=11054;dist=11636
Chr1	5469360	5469360	G	A	intergenic	Seita.1G057000.v2.2;Seita.1G057100.v2.2	dist=11230;dist=11460
Chr1	5469364	5469364	C	T	intergenic	Seita.1G057000.v2.2;Seita.1G057100.v2.2	dist=11234;dist=11456
Chr1	5469369	5469369	T	C	intergenic	Seita.1G057000.v2.2;Seita.1G057100.v2.2	dist=11239;dist=11451
Chr1	5469481	5469481	T	C	intergenic	Seita.1G057000.v2.2;Seita.1G057100.v2.2	dist=11351;dist=11339
Chr1	5469505	5469505	G	A	intergenic	Seita.1G057000.v2.2;Seita.1G057100.v2.2	dist=11375;dist=11315
Chr1	5469811	5469811	C	T	intergenic	Seita.1G057000.v2.2;Seita.1G057100.v2.2	dist=11681;dist=11009
Chr1	5469874	5469874	T	C	intergenic	Seita.1G057000.v2.2;Seita.1G057100.v2.2	dist=11744;dist=10946
Chr1	5469883	5469883	T	C	intergenic	Seita.1G057000.v2.2;Seita.1G057100.v2.2	dist=11753;dist=10937
Chr1	5470009	5470009	G	A	intergenic	Seita.1G057000.v2.2;Seita.1G057100.v2.2	dist=11879;dist=10811
Chr1	5470016	5470016	C	T	intergenic	Seita.1G057000.v2.2;Seita.1G057100.v2.2	dist=11886;dist=10804
Chr1	5470151	5470151	T	C	intergenic	Seita.1G057000.v2.2;Seita.1G057100.v2.2	dist=12021;dist=10669
Chr1	5470187	5470187	A	G	intergenic	Seita.1G057000.v2.2;Seita.1G057100.v2.2	dist=12057;dist=10633
Chr1	5470253	5470253	T	C	intergenic	Seita.1G057000.v2.2;Seita.1G057100.v2.2	dist=12123;dist=10567
Chr1	5470463	5470463	T	C	intergenic	Seita.1G057000.v2.2;Seita.1G057100.v2.2	dist=12333;dist=10357
Chr1	5470545	5470545	A	T	intergenic	Seita.1G057000.v2.2;Seita.1G057100.v2.2	dist=12415;dist=10275
Chr1	5470570	5470570	G	A	intergenic	Seita.1G057000.v2.2;Seita.1G057100.v2.2	dist=12440;dist=10250
Chr1	5470651	5470651	C	T	intergenic	Seita.1G057000.v2.2;Seita.1G057100.v2.2	dist=12521;dist=10169
Chr1	5470860	5470860	G	A	intergenic	Seita.1G057000.v2.2;Seita.1G057100.v2.2	dist=12730;dist=9960
Chr1	5470871	5470871	C	T	intergenic	Seita.1G057000.v2.2;Seita.1G057100.v2.2	dist=12741;dist=9949
Chr1	5470897	5470897	G	A	intergenic	Seita.1G057000.v2.2;Seita.1G057100.v2.2	dist=12767;dist=9923
Chr1	5470910	5470910	A	G	intergenic	Seita.1G057000.v2.2;Seita.1G057100.v2.2	dist=12780;dist=9910
Chr1	5470987	5470987	T	C	intergenic	Seita.1G057000.v2.2;Seita.1G057100.v2.2	dist=12857;dist=9833
Chr1	5471198	5471198	T	C	intergenic	Seita.1G057000.v2.2;Seita.1G057100.v2.2	dist=13068;dist=9622
Chr1	5471434	5471434	A	-	intergenic	Seita.1G057000.v2.2;Seita.1G057100.v2.2	dist=13304;dist=9386
Chr1	5471551	5471551	A	-	intergenic	Seita.1G057000.v2.2;Seita.1G057100.v2.2	dist=13421;dist=9269
Chr1	5471582	5471582	G	A	intergenic	Seita.1G057000.v2.2;Seita.1G057100.v2.2	dist=13452;dist=9238
Chr1	5471912	5471915	TTGA	-	intergenic	Seita.1G057000.v2.2;Seita.1G057100.v2.2	dist=13782;dist=8905
Chr1	5472096	5472096	A	G	intergenic	Seita.1G057000.v2.2;Seita.1G057100.v2.2	dist=13966;dist=8724
Chr1	5472199	5472199	C	T	intergenic	Seita.1G057000.v2.2;Seita.1G057100.v2.2	dist=14069;dist=8621
Chr1	5472240	5472240	G	A	intergenic	Seita.1G057000.v2.2;Seita.1G057100.v2.2	dist=14110;dist=8580
Chr1	5472253	5472253	T	C	intergenic	Seita.1G057000.v2.2;Seita.1G057100.v2.2	dist=14123;dist=8567
Chr1	5472260	5472260	G	C	intergenic	Seita.1G057000.v2.2;Seita.1G057100.v2.2	dist=14130;dist=8560
Chr1	5472279	5472279	T	A	intergenic	Seita.1G057000.v2.2;Seita.1G057100.v2.2	dist=14149;dist=8541
Chr1	5472283	5472283	A	G	intergenic	Seita.1G057000.v2.2;Seita.1G057100.v2.2	dist=14153;dist=8537
Chr1	5472292	5472292	G	A	intergenic	Seita.1G057000.v2.2;Seita.1G057100.v2.2	dist=14162;dist=8528
Chr1	5472302	5472302	C	T	intergenic	Seita.1G057000.v2.2;Seita.1G057100.v2.2	dist=14172;dist=8518
Chr1	5472330	5472330	T	C	intergenic	Seita.1G057000.v2.2;Seita.1G057100.v2.2	dist=14200;dist=8490
Chr1	5472335	5472335	C	T	intergenic	Seita.1G057000.v2.2;Seita.1G057100.v2.2	dist=14205;dist=8485
Chr1	5472401	5472401	A	G	intergenic	Seita.1G057000.v2.2;Seita.1G057100.v2.2	dist=14271;dist=8419
Chr1	5472415	5472415	C	T	intergenic	Seita.1G057000.v2.2;Seita.1G057100.v2.2	dist=14285;dist=8405
Chr1	5472432	5472432	A	G	intergenic	Seita.1G057000.v2.2;Seita.1G057100.v2.2	dist=14302;dist=8388
Chr1	5472445	5472445	T	G	intergenic	Seita.1G057000.v2.2;Seita.1G057100.v2.2	dist=14315;dist=8375
Chr1	5472454	5472454	T	C	intergenic	Seita.1G057000.v2.2;Seita.1G057100.v2.2	dist=14324;dist=8366
Chr1	5472469	5472469	C	A	intergenic	Seita.1G057000.v2.2;Seita.1G057100.v2.2	dist=14339;dist=8351
Chr1	5472493	5472493	A	G	intergenic	Seita.1G057000.v2.2;Seita.1G057100.v2.2	dist=14363;dist=8327
Chr1	5472525	5472525	G	A	intergenic	Seita.1G057000.v2.2;Seita.1G057100.v2.2	dist=14395;dist=8295
Chr1	5472535	5472535	C	T	intergenic	Seita.1G057000.v2.2;Seita.1G057100.v2.2	dist=14405;dist=8285
Chr1	5472569	5472569	A	T	intergenic	Seita.1G057000.v2.2;Seita.1G057100.v2.2	dist=14439;dist=8251
Chr1	5472586	5472586	A	G	intergenic	Seita.1G057000.v2.2;Seita.1G057100.v2.2	dist=14456;dist=8234
Chr1	5472589	5472589	C	A	intergenic	Seita.1G057000.v2.2;Seita.1G057100.v2.2	dist=14459;dist=8231
Chr1	5472604	5472604	T	A	intergenic	Seita.1G057000.v2.2;Seita.1G057100.v2.2	dist=14474;dist=8216
Chr1	5472617	5472617	T	C	intergenic	Seita.1G057000.v2.2;Seita.1G057100.v2.2	dist=14487;dist=8203
Chr1	5472794	5472794	G	A	intergenic	Seita.1G057000.v2.2;Seita.1G057100.v2.2	dist=14664;dist=8026
Chr1	5472801	5472801	A	G	intergenic	Seita.1G057000.v2.2;Seita.1G057100.v2.2	dist=14671;dist=8019
Chr1	5472848	5472848	T	C	intergenic	Seita.1G057000.v2.2;Seita.1G057100.v2.2	dist=14718;dist=7972
Chr1	5472952	5472952	T	C	intergenic	Seita.1G057000.v2.2;Seita.1G057100.v2.2	dist=14822;dist=7868
Chr1	5472979	5472979	A	G	intergenic	Seita.1G057000.v2.2;Seita.1G057100.v2.2	dist=14849;dist=7841
Chr1	5473025	5473025	C	T	intergenic	Seita.1G057000.v2.2;Seita.1G057100.v2.2	dist=14895;dist=7795
Chr1	5473045	5473045	C	T	intergenic	Seita.1G057000.v2.2;Seita.1G057100.v2.2	dist=14915;dist=7775
Chr1	5473260	5473260	G	A	intergenic	Seita.1G057000.v2.2;Seita.1G057100.v2.2	dist=15130;dist=7560
Chr1	5473265	5473265	A	G	intergenic	Seita.1G057000.v2.2;Seita.1G057100.v2.2	dist=15135;dist=7555
Chr1	5473281	5473281	G	A	intergenic	Seita.1G057000.v2.2;Seita.1G057100.v2.2	dist=15151;dist=7539
Chr1	5473313	5473313	G	A	intergenic	Seita.1G057000.v2.2;Seita.1G057100.v2.2	dist=15183;dist=7507
Chr1	5473378	5473378	A	G	intergenic	Seita.1G057000.v2.2;Seita.1G057100.v2.2	dist=15248;dist=7442
Chr1	5473442	5473442	C	T	intergenic	Seita.1G057000.v2.2;Seita.1G057100.v2.2	dist=15312;dist=7378
Chr1	5473502	5473502	A	G	intergenic	Seita.1G057000.v2.2;Seita.1G057100.v2.2	dist=15372;dist=7318
Chr1	5473580	5473580	A	C	intergenic	Seita.1G057000.v2.2;Seita.1G057100.v2.2	dist=15450;dist=7240
Chr1	5473592	5473592	A	T	intergenic	Seita.1G057000.v2.2;Seita.1G057100.v2.2	dist=15462;dist=7228
Chr1	5473599	5473599	T	C	intergenic	Seita.1G057000.v2.2;Seita.1G057100.v2.2	dist=15469;dist=7221
Chr1	5473744	5473744	C	G	intergenic	Seita.1G057000.v2.2;Seita.1G057100.v2.2	dist=15614;dist=7076
Chr1	5473815	5473815	G	A	intergenic	Seita.1G057000.v2.2;Seita.1G057100.v2.2	dist=15685;dist=7005
Chr1	5474088	5474088	T	A	intergenic	Seita.1G057000.v2.2;Seita.1G057100.v2.2	dist=15958;dist=6732
Chr1	5474190	5474190	G	A	intergenic	Seita.1G057000.v2.2;Seita.1G057100.v2.2	dist=16060;dist=6630
Chr1	5474222	5474222	C	T	intergenic	Seita.1G057000.v2.2;Seita.1G057100.v2.2	dist=16092;dist=6598
Chr1	5474274	5474274	T	G	intergenic	Seita.1G057000.v2.2;Seita.1G057100.v2.2	dist=16144;dist=6546
Chr1	5474332	5474332	C	T	intergenic	Seita.1G057000.v2.2;Seita.1G057100.v2.2	dist=16202;dist=6488
Chr1	5474541	5474541	C	T	intergenic	Seita.1G057000.v2.2;Seita.1G057100.v2.2	dist=16411;dist=6279
Chr1	5474588	5474588	T	C	intergenic	Seita.1G057000.v2.2;Seita.1G057100.v2.2	dist=16458;dist=6232
Chr1	5474594	5474594	G	A	intergenic	Seita.1G057000.v2.2;Seita.1G057100.v2.2	dist=16464;dist=6226
Chr1	5474645	5474645	A	C	intergenic	Seita.1G057000.v2.2;Seita.1G057100.v2.2	dist=16515;dist=6175
Chr1	5474735	5474735	A	G	intergenic	Seita.1G057000.v2.2;Seita.1G057100.v2.2	dist=16605;dist=6085
Chr1	5474744	5474744	T	C	intergenic	Seita.1G057000.v2.2;Seita.1G057100.v2.2	dist=16614;dist=6076
Chr1	5474759	5474759	G	A	intergenic	Seita.1G057000.v2.2;Seita.1G057100.v2.2	dist=16629;dist=6061
Chr1	5474955	5474955	G	A	intergenic	Seita.1G057000.v2.2;Seita.1G057100.v2.2	dist=16825;dist=5865
Chr1	5474968	5474968	C	G	intergenic	Seita.1G057000.v2.2;Seita.1G057100.v2.2	dist=16838;dist=5852
Chr1	5474978	5474978	C	T	intergenic	Seita.1G057000.v2.2;Seita.1G057100.v2.2	dist=16848;dist=5842
Chr1	5475140	5475140	G	A	intergenic	Seita.1G057000.v2.2;Seita.1G057100.v2.2	dist=17010;dist=5680
Chr1	5475207	5475207	G	A	intergenic	Seita.1G057000.v2.2;Seita.1G057100.v2.2	dist=17077;dist=5613
Chr1	5475223	5475223	G	C	intergenic	Seita.1G057000.v2.2;Seita.1G057100.v2.2	dist=17093;dist=5597
Chr1	5475236	5475236	C	T	intergenic	Seita.1G057000.v2.2;Seita.1G057100.v2.2	dist=17106;dist=5584
Chr1	5475308	5475308	T	C	intergenic	Seita.1G057000.v2.2;Seita.1G057100.v2.2	dist=17178;dist=5512
Chr1	5475412	5475412	T	C	intergenic	Seita.1G057000.v2.2;Seita.1G057100.v2.2	dist=17282;dist=5408
Chr1	5475428	5475428	T	A	intergenic	Seita.1G057000.v2.2;Seita.1G057100.v2.2	dist=17298;dist=5392
Chr1	5475579	5475579	T	C	intergenic	Seita.1G057000.v2.2;Seita.1G057100.v2.2	dist=17449;dist=5241
Chr1	5475603	5475603	T	G	intergenic	Seita.1G057000.v2.2;Seita.1G057100.v2.2	dist=17473;dist=5217
Chr1	5475623	5475623	G	A	intergenic	Seita.1G057000.v2.2;Seita.1G057100.v2.2	dist=17493;dist=5197
Chr1	5475657	5475657	A	-	intergenic	Seita.1G057000.v2.2;Seita.1G057100.v2.2	dist=17527;dist=5163
Chr1	5475848	5475848	C	T	intergenic	Seita.1G057000.v2.2;Seita.1G057100.v2.2	dist=17718;dist=4972
Chr1	5476042	5476042	A	G	intergenic	Seita.1G057000.v2.2;Seita.1G057100.v2.2	dist=17912;dist=4778
Chr1	5476090	5476090	T	C	intergenic	Seita.1G057000.v2.2;Seita.1G057100.v2.2	dist=17960;dist=4730
Chr1	5476334	5476334	G	A	intergenic	Seita.1G057000.v2.2;Seita.1G057100.v2.2	dist=18204;dist=4486
Chr1	5476493	5476493	G	A	intergenic	Seita.1G057000.v2.2;Seita.1G057100.v2.2	dist=18363;dist=4327
Chr1	5476642	5476642	T	C	intergenic	Seita.1G057000.v2.2;Seita.1G057100.v2.2	dist=18512;dist=4178
Chr1	5476690	5476690	C	T	intergenic	Seita.1G057000.v2.2;Seita.1G057100.v2.2	dist=18560;dist=4130
Chr1	5476758	5476758	T	G	intergenic	Seita.1G057000.v2.2;Seita.1G057100.v2.2	dist=18628;dist=4062
Chr1	5476850	5476850	T	C	intergenic	Seita.1G057000.v2.2;Seita.1G057100.v2.2	dist=18720;dist=3970
Chr1	5476899	5476899	G	A	intergenic	Seita.1G057000.v2.2;Seita.1G057100.v2.2	dist=18769;dist=3921
Chr1	5476983	5476983	C	T	intergenic	Seita.1G057000.v2.2;Seita.1G057100.v2.2	dist=18853;dist=3837
Chr1	5477323	5477323	G	T	intergenic	Seita.1G057000.v2.2;Seita.1G057100.v2.2	dist=19193;dist=3497
Chr1	5477334	5477334	A	G	intergenic	Seita.1G057000.v2.2;Seita.1G057100.v2.2	dist=19204;dist=3486
Chr1	5477335	5477335	C	T	intergenic	Seita.1G057000.v2.2;Seita.1G057100.v2.2	dist=19205;dist=3485
Chr1	5477389	5477389	G	A	intergenic	Seita.1G057000.v2.2;Seita.1G057100.v2.2	dist=19259;dist=3431
Chr1	5477408	5477408	G	A	intergenic	Seita.1G057000.v2.2;Seita.1G057100.v2.2	dist=19278;dist=3412
Chr1	5477675	5477675	T	C	intergenic	Seita.1G057000.v2.2;Seita.1G057100.v2.2	dist=19545;dist=3145
Chr1	5477703	5477703	T	G	intergenic	Seita.1G057000.v2.2;Seita.1G057100.v2.2	dist=19573;dist=3117
Chr1	5478026	5478026	T	C	intergenic	Seita.1G057000.v2.2;Seita.1G057100.v2.2	dist=19896;dist=2794
Chr1	5478148	5478148	A	G	intergenic	Seita.1G057000.v2.2;Seita.1G057100.v2.2	dist=20018;dist=2672
Chr1	5478192	5478192	T	C	intergenic	Seita.1G057000.v2.2;Seita.1G057100.v2.2	dist=20062;dist=2628
Chr1	5478297	5478297	T	C	intergenic	Seita.1G057000.v2.2;Seita.1G057100.v2.2	dist=20167;dist=2523
Chr1	5478344	5478344	T	C	intergenic	Seita.1G057000.v2.2;Seita.1G057100.v2.2	dist=20214;dist=2476
Chr1	5478474	5478474	T	C	intergenic	Seita.1G057000.v2.2;Seita.1G057100.v2.2	dist=20344;dist=2346
Chr1	5478538	5478538	A	G	intergenic	Seita.1G057000.v2.2;Seita.1G057100.v2.2	dist=20408;dist=2282
Chr1	5478616	5478616	T	C	intergenic	Seita.1G057000.v2.2;Seita.1G057100.v2.2	dist=20486;dist=2204
Chr1	5478661	5478661	T	C	intergenic	Seita.1G057000.v2.2;Seita.1G057100.v2.2	dist=20531;dist=2159
Chr1	5478717	5478717	C	T	intergenic	Seita.1G057000.v2.2;Seita.1G057100.v2.2	dist=20587;dist=2103
Chr1	5478936	5478936	A	G	intergenic	Seita.1G057000.v2.2;Seita.1G057100.v2.2	dist=20806;dist=1884
Chr1	5478954	5478954	C	T	intergenic	Seita.1G057000.v2.2;Seita.1G057100.v2.2	dist=20824;dist=1866
Chr1	5478985	5478985	T	C	intergenic	Seita.1G057000.v2.2;Seita.1G057100.v2.2	dist=20855;dist=1835
Chr1	5479009	5479009	A	G	intergenic	Seita.1G057000.v2.2;Seita.1G057100.v2.2	dist=20879;dist=1811
Chr1	5479205	5479205	A	G	intergenic	Seita.1G057000.v2.2;Seita.1G057100.v2.2	dist=21075;dist=1615
Chr1	5479665	5479665	G	C	intergenic	Seita.1G057000.v2.2;Seita.1G057100.v2.2	dist=21535;dist=1155
Chr1	5479820	5479820	A	G	intergenic	Seita.1G057000.v2.2;Seita.1G057100.v2.2	dist=21690;dist=1000
Chr1	5479843	5479843	G	A	upstream	Seita.1G057100.v2.2
Chr1	5479947	5479947	T	C	upstream	Seita.1G057100.v2.2
Chr1	5479983	5479983	T	C	upstream	Seita.1G057100.v2.2
Chr1	5480129	5480129	G	C	upstream	Seita.1G057100.v2.2
Chr1	5480171	5480171	C	T	upstream	Seita.1G057100.v2.2
Chr1	5480268	5480268	C	T	upstream	Seita.1G057100.v2.2
Chr1	5480599	5480599	A	G	upstream	Seita.1G057100.v2.2
Chr1	5480753	5480753	T	C	upstream	Seita.1G057100.v2.2
Chr1	5480758	5480758	A	G	upstream	Seita.1G057100.v2.2
Chr1	5480917	5480917	G	C	UTR5	Seita.1G057100.v2.2	Seita.1G057100.1.v2.2:c.-62G>C
Chr1	5482347	5482347	G	A	exonic	Seita.1G057100.v2.2		nonsynonymous SNV	Seita.1G057100.v2.2:Seita.1G057100.1.v2.2:exon1:c.G1369A:p.A457T
Chr1	5482798	5482798	G	A	UTR3	Seita.1G057100.v2.2	Seita.1G057100.1.v2.2:c.*47G>A
Chr1	5482951	5482951	C	T	UTR3	Seita.1G057100.v2.2	Seita.1G057100.1.v2.2:c.*200C>T
Chr1	5483266	5483267	TT	-	UTR3	Seita.1G057100.v2.2	Seita.1G057100.1.v2.2:c.*515_*516delTT
Chr1	5483269	5483270	GA	-	UTR3	Seita.1G057100.v2.2	Seita.1G057100.1.v2.2:c.*518_*519delGA
Chr1	5483331	5483331	A	C	UTR3	Seita.1G057100.v2.2	Seita.1G057100.1.v2.2:c.*580A>C
Chr1	5483366	5483366	C	T	UTR3	Seita.1G057100.v2.2	Seita.1G057100.1.v2.2:c.*615C>T
Chr1	5483452	5483452	C	T	UTR3	Seita.1G057100.v2.2	Seita.1G057100.1.v2.2:c.*701C>T
Chr1	5483508	5483508	T	C	UTR3	Seita.1G057100.v2.2	Seita.1G057100.1.v2.2:c.*757T>C
Chr1	5483591	5483591	A	G	downstream	Seita.1G057100.v2.2
Chr1	5483612	5483612	C	T	downstream	Seita.1G057100.v2.2
Chr1	5483637	5483637	G	A	downstream	Seita.1G057100.v2.2
Chr1	5483642	5483642	T	C	downstream	Seita.1G057100.v2.2
Chr1	5483647	5483673	TGGAACGGGTAGTCGGGTACAAACATC	-	downstream	Seita.1G057100.v2.2
Chr1	5483716	5483716	-	AA	downstream	Seita.1G057100.v2.2
Chr1	5483949	5483949	G	-	downstream	Seita.1G057100.v2.2
Chr1	5484005	5484005	T	-	downstream	Seita.1G057100.v2.2
Chr1	5484143	5484143	A	C	downstream	Seita.1G057100.v2.2
Chr1	5484170	5484170	-	GC	downstream	Seita.1G057100.v2.2
Chr1	5484185	5484185	G	A	downstream	Seita.1G057100.v2.2
Chr1	5484215	5484216	AA	-	downstream	Seita.1G057100.v2.2
Chr1	5484225	5484225	T	G	downstream	Seita.1G057100.v2.2
Chr1	5484239	5484239	C	A	downstream	Seita.1G057100.v2.2
Chr1	5484250	5484250	T	C	downstream	Seita.1G057100.v2.2
Chr1	5484264	5484264	C	A	downstream	Seita.1G057100.v2.2
Chr1	5484297	5484297	C	T	downstream	Seita.1G057100.v2.2
Chr1	5484302	5484305	AGAT	-	downstream	Seita.1G057100.v2.2
Chr1	5484306	5484306	-	T	downstream	Seita.1G057100.v2.2
Chr1	5484320	5484320	T	A	downstream	Seita.1G057100.v2.2
Chr1	5484361	5484361	G	A	downstream	Seita.1G057100.v2.2
Chr1	5484392	5484392	G	A	downstream	Seita.1G057100.v2.2
Chr1	5484411	5484411	C	T	downstream	Seita.1G057100.v2.2
Chr1	5484516	5484516	G	A	downstream	Seita.1G057100.v2.2
Chr1	5484522	5484522	T	G	downstream	Seita.1G057100.v2.2
Chr1	5484543	5484543	T	C	downstream	Seita.1G057100.v2.2
Chr1	5484570	5484570	C	A	intergenic	Seita.1G057100.v2.2;Seita.1G057200.v2.2	dist=1018;dist=2666
Chr1	5484596	5484596	C	T	intergenic	Seita.1G057100.v2.2;Seita.1G057200.v2.2	dist=1044;dist=2640
Chr1	5484636	5484636	T	C	intergenic	Seita.1G057100.v2.2;Seita.1G057200.v2.2	dist=1084;dist=2600
Chr1	5484696	5484696	T	C	intergenic	Seita.1G057100.v2.2;Seita.1G057200.v2.2	dist=1144;dist=2540
Chr1	5484714	5484714	T	G	intergenic	Seita.1G057100.v2.2;Seita.1G057200.v2.2	dist=1162;dist=2522
Chr1	5484742	5484742	A	G	intergenic	Seita.1G057100.v2.2;Seita.1G057200.v2.2	dist=1190;dist=2494
Chr1	5484749	5484749	G	T	intergenic	Seita.1G057100.v2.2;Seita.1G057200.v2.2	dist=1197;dist=2487
Chr1	5484754	5484754	C	-	intergenic	Seita.1G057100.v2.2;Seita.1G057200.v2.2	dist=1202;dist=2482
Chr1	5484758	5484758	G	T	intergenic	Seita.1G057100.v2.2;Seita.1G057200.v2.2	dist=1206;dist=2478
Chr1	5484764	5484764	T	C	intergenic	Seita.1G057100.v2.2;Seita.1G057200.v2.2	dist=1212;dist=2472
Chr1	5484768	5484768	G	A	intergenic	Seita.1G057100.v2.2;Seita.1G057200.v2.2	dist=1216;dist=2468
Chr1	5484769	5484769	-	T	intergenic	Seita.1G057100.v2.2;Seita.1G057200.v2.2	dist=1217;dist=2467
Chr1	5484778	5484778	G	A	intergenic	Seita.1G057100.v2.2;Seita.1G057200.v2.2	dist=1226;dist=2458
Chr1	5484788	5484788	C	T	intergenic	Seita.1G057100.v2.2;Seita.1G057200.v2.2	dist=1236;dist=2448
Chr1	5484812	5484812	C	T	intergenic	Seita.1G057100.v2.2;Seita.1G057200.v2.2	dist=1260;dist=2424
Chr1	5484817	5484817	A	G	intergenic	Seita.1G057100.v2.2;Seita.1G057200.v2.2	dist=1265;dist=2419
Chr1	5484827	5484827	T	C	intergenic	Seita.1G057100.v2.2;Seita.1G057200.v2.2	dist=1275;dist=2409
Chr1	5484834	5484834	A	-	intergenic	Seita.1G057100.v2.2;Seita.1G057200.v2.2	dist=1282;dist=2402
Chr1	5484961	5484961	A	G	intergenic	Seita.1G057100.v2.2;Seita.1G057200.v2.2	dist=1409;dist=2275
Chr1	5484966	5484966	-	A	intergenic	Seita.1G057100.v2.2;Seita.1G057200.v2.2	dist=1414;dist=2270
Chr1	5484967	5484967	G	A	intergenic	Seita.1G057100.v2.2;Seita.1G057200.v2.2	dist=1415;dist=2269
Chr1	5485044	5485044	C	A	intergenic	Seita.1G057100.v2.2;Seita.1G057200.v2.2	dist=1492;dist=2192
Chr1	5485047	5485047	C	T	intergenic	Seita.1G057100.v2.2;Seita.1G057200.v2.2	dist=1495;dist=2189
Chr1	5485097	5485097	C	T	intergenic	Seita.1G057100.v2.2;Seita.1G057200.v2.2	dist=1545;dist=2139
Chr1	5485111	5485111	T	C	intergenic	Seita.1G057100.v2.2;Seita.1G057200.v2.2	dist=1559;dist=2125
Chr1	5485379	5485379	G	T	intergenic	Seita.1G057100.v2.2;Seita.1G057200.v2.2	dist=1827;dist=1857
Chr1	5485389	5485389	C	T	intergenic	Seita.1G057100.v2.2;Seita.1G057200.v2.2	dist=1837;dist=1847
Chr1	5485413	5485413	G	A	intergenic	Seita.1G057100.v2.2;Seita.1G057200.v2.2	dist=1861;dist=1823
Chr1	5485461	5485461	C	T	intergenic	Seita.1G057100.v2.2;Seita.1G057200.v2.2	dist=1909;dist=1775
Chr1	5485499	5485499	G	A	intergenic	Seita.1G057100.v2.2;Seita.1G057200.v2.2	dist=1947;dist=1737
Chr1	5485568	5485568	A	G	intergenic	Seita.1G057100.v2.2;Seita.1G057200.v2.2	dist=2016;dist=1668
Chr1	5485578	5485578	C	G	intergenic	Seita.1G057100.v2.2;Seita.1G057200.v2.2	dist=2026;dist=1658
Chr1	5485692	5485692	T	A	intergenic	Seita.1G057100.v2.2;Seita.1G057200.v2.2	dist=2140;dist=1544
Chr1	5485804	5485804	-	A	intergenic	Seita.1G057100.v2.2;Seita.1G057200.v2.2	dist=2252;dist=1432
Chr1	5485806	5485806	A	G	intergenic	Seita.1G057100.v2.2;Seita.1G057200.v2.2	dist=2254;dist=1430
Chr1	5485886	5485886	G	A	intergenic	Seita.1G057100.v2.2;Seita.1G057200.v2.2	dist=2334;dist=1350
Chr1	5485889	5485889	C	A	intergenic	Seita.1G057100.v2.2;Seita.1G057200.v2.2	dist=2337;dist=1347
Chr1	5485900	5485900	A	-	intergenic	Seita.1G057100.v2.2;Seita.1G057200.v2.2	dist=2348;dist=1336
Chr1	5485947	5485947	A	T	intergenic	Seita.1G057100.v2.2;Seita.1G057200.v2.2	dist=2395;dist=1289
Chr1	5486104	5486104	C	T	intergenic	Seita.1G057100.v2.2;Seita.1G057200.v2.2	dist=2552;dist=1132
Chr1	5486261	5486261	A	G	upstream	Seita.1G057200.v2.2
Chr1	5486269	5486269	-	ATAAAT	upstream	Seita.1G057200.v2.2
Chr1	5486321	5486321	T	G	upstream	Seita.1G057200.v2.2
Chr1	5486429	5486429	A	G	upstream	Seita.1G057200.v2.2
Chr1	5486519	5486519	A	G	upstream	Seita.1G057200.v2.2
Chr1	5486598	5486598	C	T	upstream	Seita.1G057200.v2.2
Chr1	5486631	5486631	-	ACATTCCTATA	upstream	Seita.1G057200.v2.2
Chr1	5487185	5487185	C	T	upstream	Seita.1G057200.v2.2
Chr1	5487213	5487213	G	A	upstream	Seita.1G057200.v2.2
Chr1	5487439	5487439	G	A	intronic	Seita.1G057200.v2.2
Chr1	5487692	5487706	TGTGTGTGTGTGTGT	-	intronic	Seita.1G057200.v2.2
Chr1	5488453	5488453	T	G	intronic	Seita.1G057200.v2.2
Chr1	5489632	5489632	A	G	downstream	Seita.1G057200.v2.2
Chr1	5490011	5490011	G	T	intergenic	Seita.1G057200.v2.2;Seita.1G057300.v2.2	dist=1278;dist=4965
Chr1	5490088	5490088	C	T	intergenic	Seita.1G057200.v2.2;Seita.1G057300.v2.2	dist=1355;dist=4888
Chr1	5490265	5490265	A	C	intergenic	Seita.1G057200.v2.2;Seita.1G057300.v2.2	dist=1532;dist=4711
Chr1	5490516	5490516	A	T	intergenic	Seita.1G057200.v2.2;Seita.1G057300.v2.2	dist=1783;dist=4460
Chr1	5490664	5490666	TTC	-	intergenic	Seita.1G057200.v2.2;Seita.1G057300.v2.2	dist=1931;dist=4310
Chr1	5490713	5490713	A	G	intergenic	Seita.1G057200.v2.2;Seita.1G057300.v2.2	dist=1980;dist=4263
Chr1	5490756	5490756	A	G	intergenic	Seita.1G057200.v2.2;Seita.1G057300.v2.2	dist=2023;dist=4220
Chr1	5491412	5491412	G	A	intergenic	Seita.1G057200.v2.2;Seita.1G057300.v2.2	dist=2679;dist=3564
Chr1	5491612	5491612	G	A	intergenic	Seita.1G057200.v2.2;Seita.1G057300.v2.2	dist=2879;dist=3364
Chr1	5491785	5491785	A	C	intergenic	Seita.1G057200.v2.2;Seita.1G057300.v2.2	dist=3052;dist=3191
Chr1	5492408	5492408	-	GCCGTG	intergenic	Seita.1G057200.v2.2;Seita.1G057300.v2.2	dist=3675;dist=2568
Chr1	5492838	5492838	T	C	intergenic	Seita.1G057200.v2.2;Seita.1G057300.v2.2	dist=4105;dist=2138
Chr1	5492866	5492866	-	CTTTAG	intergenic	Seita.1G057200.v2.2;Seita.1G057300.v2.2	dist=4133;dist=2110
Chr1	5492872	5492872	T	C	intergenic	Seita.1G057200.v2.2;Seita.1G057300.v2.2	dist=4139;dist=2104
Chr1	5492890	5492890	G	A	intergenic	Seita.1G057200.v2.2;Seita.1G057300.v2.2	dist=4157;dist=2086
Chr1	5492892	5492892	T	C	intergenic	Seita.1G057200.v2.2;Seita.1G057300.v2.2	dist=4159;dist=2084
Chr1	5492944	5492944	C	T	intergenic	Seita.1G057200.v2.2;Seita.1G057300.v2.2	dist=4211;dist=2032
Chr1	5492948	5492948	T	C	intergenic	Seita.1G057200.v2.2;Seita.1G057300.v2.2	dist=4215;dist=2028
Chr1	5493037	5493037	A	T	intergenic	Seita.1G057200.v2.2;Seita.1G057300.v2.2	dist=4304;dist=1939
Chr1	5493061	5493061	-	A	intergenic	Seita.1G057200.v2.2;Seita.1G057300.v2.2	dist=4328;dist=1915
Chr1	5493078	5493078	C	T	intergenic	Seita.1G057200.v2.2;Seita.1G057300.v2.2	dist=4345;dist=1898
Chr1	5493131	5493131	A	G	intergenic	Seita.1G057200.v2.2;Seita.1G057300.v2.2	dist=4398;dist=1845
Chr1	5493152	5493152	A	G	intergenic	Seita.1G057200.v2.2;Seita.1G057300.v2.2	dist=4419;dist=1824
Chr1	5493193	5493193	-	A	intergenic	Seita.1G057200.v2.2;Seita.1G057300.v2.2	dist=4460;dist=1783
Chr1	5493554	5493608	CACGGTGACGGACGAAAATTTGATGCTGATCGGTGGCCCTAGCAACCACACGTCC	-	intergenic	Seita.1G057200.v2.2;Seita.1G057300.v2.2	dist=4821;dist=1368
Chr1	5493853	5493853	-	A	intergenic	Seita.1G057200.v2.2;Seita.1G057300.v2.2	dist=5120;dist=1123
Chr1	5494013	5494013	A	G	upstream	Seita.1G057300.v2.2
Chr1	5494065	5494065	G	C	upstream	Seita.1G057300.v2.2
Chr1	5494093	5494093	A	G	upstream	Seita.1G057300.v2.2
Chr1	5494119	5494120	CA	-	upstream	Seita.1G057300.v2.2
Chr1	5494189	5494189	T	-	upstream	Seita.1G057300.v2.2
Chr1	5494191	5494232	ACTTCCCTCCGACCACACTTCTTCTTCGTCCAGCCAGGAGCG	-	upstream	Seita.1G057300.v2.2
Chr1	5494237	5494238	CC	-	upstream	Seita.1G057300.v2.2
Chr1	5494268	5494268	-	CCCAAC	upstream	Seita.1G057300.v2.2
Chr1	5494276	5494276	T	G	upstream	Seita.1G057300.v2.2
Chr1	5494292	5494292	A	G	upstream	Seita.1G057300.v2.2
Chr1	5494298	5494298	T	C	upstream	Seita.1G057300.v2.2
Chr1	5494301	5494306	GGTACT	-	upstream	Seita.1G057300.v2.2
Chr1	5494449	5494449	T	C	upstream	Seita.1G057300.v2.2
Chr1	5494482	5494482	T	C	upstream	Seita.1G057300.v2.2
Chr1	5494528	5494528	-	AGCAG	upstream	Seita.1G057300.v2.2
Chr1	5494537	5494537	G	T	upstream	Seita.1G057300.v2.2
Chr1	5494550	5494550	A	G	upstream	Seita.1G057300.v2.2
Chr1	5494686	5494686	A	T	upstream	Seita.1G057300.v2.2
Chr1	5494699	5494699	-	CCATTCTTGTGCTTGTACAGTCT	upstream	Seita.1G057300.v2.2
Chr1	5494822	5494822	-	G	upstream	Seita.1G057300.v2.2
Chr1	5494824	5494824	A	G	upstream	Seita.1G057300.v2.2
Chr1	5494853	5494853	C	A	upstream	Seita.1G057300.v2.2
Chr1	5494898	5494898	G	-	upstream	Seita.1G057300.v2.2
Chr1	5494900	5494900	G	A	upstream	Seita.1G057300.v2.2
Chr1	5495066	5495068	CGC	-	UTR5	Seita.1G057300.v2.2	Seita.1G057300.1.v2.2:c.-32_-30del-
Chr1	5495285	5495285	C	T	intronic	Seita.1G057300.v2.2
Chr1	5495301	5495301	G	T	intronic	Seita.1G057300.v2.2
Chr1	5495317	5495317	C	A	intronic	Seita.1G057300.v2.2
Chr1	5495408	5495408	C	-	intronic	Seita.1G057300.v2.2
Chr1	5495468	5495468	-	T	intronic	Seita.1G057300.v2.2
Chr1	5495507	5495507	A	T	intronic	Seita.1G057300.v2.2
Chr1	5495814	5495814	A	G	intronic	Seita.1G057300.v2.2
Chr1	5496184	5496184	A	G	intronic	Seita.1G057300.v2.2
Chr1	5496340	5496340	A	G	intronic	Seita.1G057300.v2.2
Chr1	5496550	5496550	G	T	exonic	Seita.1G057300.v2.2		synonymous SNV	Seita.1G057300.v2.2:Seita.1G057300.1.v2.2:exon3:c.G213T:p.V71V
Chr1	5496605	5496605	A	G	exonic	Seita.1G057300.v2.2		nonsynonymous SNV	Seita.1G057300.v2.2:Seita.1G057300.1.v2.2:exon3:c.A268G:p.I90V
Chr1	5496640	5496640	C	T	exonic	Seita.1G057300.v2.2		synonymous SNV	Seita.1G057300.v2.2:Seita.1G057300.1.v2.2:exon3:c.C303T:p.R101R
Chr1	5496867	5496867	A	T	intronic	Seita.1G057300.v2.2
Chr1	5496905	5496905	G	A	intronic	Seita.1G057300.v2.2
Chr1	5497698	5497698	T	C	intronic	Seita.1G057300.v2.2
Chr1	5497723	5497723	A	G	intronic	Seita.1G057300.v2.2
Chr1	5497727	5497738	TATCTTTTATAG	-	intronic	Seita.1G057300.v2.2
Chr1	5497762	5497780	ACATAATATATACATAGTT	-	intronic	Seita.1G057300.v2.2
Chr1	5497809	5497809	A	G	intronic	Seita.1G057300.v2.2
Chr1	5497986	5497986	G	T	exonic	Seita.1G057300.v2.2		synonymous SNV	Seita.1G057300.v2.2:Seita.1G057300.1.v2.2:exon4:c.G597T:p.V199V
Chr1	5498617	5498617	G	T	UTR3	Seita.1G057300.v2.2	Seita.1G057300.1.v2.2:c.*124G>T
Chr1	5498628	5498628	C	T	UTR3	Seita.1G057300.v2.2	Seita.1G057300.1.v2.2:c.*135C>T
Chr1	5498647	5498647	G	A	UTR3	Seita.1G057300.v2.2	Seita.1G057300.1.v2.2:c.*154G>A
Chr1	5498686	5498686	C	T	UTR3	Seita.1G057300.v2.2	Seita.1G057300.1.v2.2:c.*193C>T
Chr1	5498702	5498702	C	T	UTR3	Seita.1G057300.v2.2	Seita.1G057300.1.v2.2:c.*209C>T
Chr1	5498708	5498708	G	T	UTR3	Seita.1G057300.v2.2	Seita.1G057300.1.v2.2:c.*215G>T
Chr1	5498827	5498827	G	A	downstream	Seita.1G057300.v2.2
Chr1	5498858	5498858	C	T	downstream	Seita.1G057300.v2.2
Chr1	5499173	5499173	T	C	upstream;downstream	Seita.1G057400.v2.2;Seita.1G057300.v2.2
Chr1	5499256	5499256	C	T	upstream;downstream	Seita.1G057400.v2.2;Seita.1G057300.v2.2
Chr1	5499296	5499296	T	A	upstream;downstream	Seita.1G057400.v2.2;Seita.1G057300.v2.2
Chr1	5499420	5499420	G	C	upstream;downstream	Seita.1G057400.v2.2;Seita.1G057300.v2.2
Chr1	5500000	5500000	C	G	upstream	Seita.1G057400.v2.2

## Sheet: Table S9
Table S9. the annovar annotation result of the SNPs and indels in QTL IRA2HC of Yugu18
Chr	Start	End	Ref	Alt	Func.refGene	Gene.refGene	GeneDetail.refGene	ExonicFunc.refGene	AAChange.refGene

## Sheet: Table S10
Table S10. the annovar annotation result of the SNPs and indels in QTL IRA3HC of Jigu19
Chr	Start	End	Ref	Alt	Func.refGene	Gene.refGene	GeneDetail.refGene	ExonicFunc.refGene	AAChange.refGene
Chr1	5690175	5690175	G	A	upstream	Seita.1G060100.v2.2
Chr1	5693451	5693451	C	T	intergenic	Seita.1G060100.v2.2;Seita.1G060200.v2.2	dist=1550;dist=3929
Chr1	5693729	5693729	A	G	intergenic	Seita.1G060100.v2.2;Seita.1G060200.v2.2	dist=1828;dist=3651
Chr1	5693858	5693858	G	C	intergenic	Seita.1G060100.v2.2;Seita.1G060200.v2.2	dist=1957;dist=3522
Chr1	5693988	5693988	A	C	intergenic	Seita.1G060100.v2.2;Seita.1G060200.v2.2	dist=2087;dist=3392
Chr1	5694220	5694220	-	TATATAC	intergenic	Seita.1G060100.v2.2;Seita.1G060200.v2.2	dist=2319;dist=3160
Chr1	5694222	5694222	-	TCCCAAATTAAAATTCGTGTTGGCTTTTCTAGATGCATATATAGATA	intergenic	Seita.1G060100.v2.2;Seita.1G060200.v2.2	dist=2321;dist=3158
Chr1	5694237	5694237	A	G	intergenic	Seita.1G060100.v2.2;Seita.1G060200.v2.2	dist=2336;dist=3143
Chr1	5694275	5694275	G	A	intergenic	Seita.1G060100.v2.2;Seita.1G060200.v2.2	dist=2374;dist=3105
Chr1	5694287	5694287	G	A	intergenic	Seita.1G060100.v2.2;Seita.1G060200.v2.2	dist=2386;dist=3093
Chr1	5694312	5694312	T	C	intergenic	Seita.1G060100.v2.2;Seita.1G060200.v2.2	dist=2411;dist=3068
Chr1	5694366	5694366	C	T	intergenic	Seita.1G060100.v2.2;Seita.1G060200.v2.2	dist=2465;dist=3014
Chr1	5694653	5694653	C	T	intergenic	Seita.1G060100.v2.2;Seita.1G060200.v2.2	dist=2752;dist=2727
Chr1	5694698	5694698	C	-	intergenic	Seita.1G060100.v2.2;Seita.1G060200.v2.2	dist=2797;dist=2682
Chr1	5694701	5694701	G	-	intergenic	Seita.1G060100.v2.2;Seita.1G060200.v2.2	dist=2800;dist=2679
Chr1	5694705	5694705	G	A	intergenic	Seita.1G060100.v2.2;Seita.1G060200.v2.2	dist=2804;dist=2675
Chr1	5694707	5694707	G	A	intergenic	Seita.1G060100.v2.2;Seita.1G060200.v2.2	dist=2806;dist=2673
Chr1	5694709	5694709	G	A	intergenic	Seita.1G060100.v2.2;Seita.1G060200.v2.2	dist=2808;dist=2671
Chr1	5694755	5694755	C	T	intergenic	Seita.1G060100.v2.2;Seita.1G060200.v2.2	dist=2854;dist=2625
Chr1	5695213	5695213	T	C	intergenic	Seita.1G060100.v2.2;Seita.1G060200.v2.2	dist=3312;dist=2167
Chr1	5695325	5695325	T	C	intergenic	Seita.1G060100.v2.2;Seita.1G060200.v2.2	dist=3424;dist=2055
Chr1	5695369	5695369	G	-	intergenic	Seita.1G060100.v2.2;Seita.1G060200.v2.2	dist=3468;dist=2011
Chr1	5696158	5696158	-	AAA	intergenic	Seita.1G060100.v2.2;Seita.1G060200.v2.2	dist=4257;dist=1222
Chr1	5696160	5696160	-	TCATAAATAC	intergenic	Seita.1G060100.v2.2;Seita.1G060200.v2.2	dist=4259;dist=1220
Chr1	5696162	5696162	G	A	intergenic	Seita.1G060100.v2.2;Seita.1G060200.v2.2	dist=4261;dist=1218
Chr1	5696191	5696191	C	T	intergenic	Seita.1G060100.v2.2;Seita.1G060200.v2.2	dist=4290;dist=1189
Chr1	5696211	5696211	G	A	intergenic	Seita.1G060100.v2.2;Seita.1G060200.v2.2	dist=4310;dist=1169
Chr1	5696212	5696212	T	C	intergenic	Seita.1G060100.v2.2;Seita.1G060200.v2.2	dist=4311;dist=1168
Chr1	5696271	5696271	G	A	intergenic	Seita.1G060100.v2.2;Seita.1G060200.v2.2	dist=4370;dist=1109
Chr1	5696289	5696289	C	T	intergenic	Seita.1G060100.v2.2;Seita.1G060200.v2.2	dist=4388;dist=1091
Chr1	5696293	5696293	G	A	intergenic	Seita.1G060100.v2.2;Seita.1G060200.v2.2	dist=4392;dist=1087
Chr1	5696306	5696306	T	C	intergenic	Seita.1G060100.v2.2;Seita.1G060200.v2.2	dist=4405;dist=1074
Chr1	5696311	5696311	G	A	intergenic	Seita.1G060100.v2.2;Seita.1G060200.v2.2	dist=4410;dist=1069
Chr1	5696312	5696312	A	G	intergenic	Seita.1G060100.v2.2;Seita.1G060200.v2.2	dist=4411;dist=1068
Chr1	5696340	5696340	-	AACT	intergenic	Seita.1G060100.v2.2;Seita.1G060200.v2.2	dist=4439;dist=1040
Chr1	5696345	5696345	C	T	intergenic	Seita.1G060100.v2.2;Seita.1G060200.v2.2	dist=4444;dist=1035
Chr1	5696384	5696384	G	A	upstream	Seita.1G060200.v2.2
Chr1	5696385	5696385	G	A	upstream	Seita.1G060200.v2.2
Chr1	5696394	5696394	A	G	upstream	Seita.1G060200.v2.2
Chr1	5696577	5696577	C	T	upstream	Seita.1G060200.v2.2
Chr1	5696598	5696598	C	T	upstream	Seita.1G060200.v2.2
Chr1	5696617	5696617	T	C	upstream	Seita.1G060200.v2.2
Chr1	5696632	5696632	A	C	upstream	Seita.1G060200.v2.2
Chr1	5696651	5696651	C	T	upstream	Seita.1G060200.v2.2
Chr1	5696659	5696659	C	T	upstream	Seita.1G060200.v2.2
Chr1	5696706	5696706	G	A	upstream	Seita.1G060200.v2.2
Chr1	5696721	5696721	C	G	upstream	Seita.1G060200.v2.2
Chr1	5696742	5696742	A	G	upstream	Seita.1G060200.v2.2
Chr1	5696881	5696881	T	C	upstream	Seita.1G060200.v2.2
Chr1	5696889	5696889	T	C	upstream	Seita.1G060200.v2.2
Chr1	5696904	5696904	A	G	upstream	Seita.1G060200.v2.2
Chr1	5696933	5696933	-	ATCTAGTCCAAA	upstream	Seita.1G060200.v2.2
Chr1	5696941	5696941	T	C	upstream	Seita.1G060200.v2.2
Chr1	5696945	5696945	-	TGTT	upstream	Seita.1G060200.v2.2
Chr1	5696948	5696948	A	G	upstream	Seita.1G060200.v2.2
Chr1	5696949	5696949	A	G	upstream	Seita.1G060200.v2.2
Chr1	5696986	5696986	A	G	upstream	Seita.1G060200.v2.2
Chr1	5696987	5696987	G	A	upstream	Seita.1G060200.v2.2
Chr1	5696999	5696999	C	G	upstream	Seita.1G060200.v2.2
Chr1	5697000	5697000	G	A	upstream	Seita.1G060200.v2.2
Chr1	5697013	5697014	CT	-	upstream	Seita.1G060200.v2.2
Chr1	5697016	5697022	AGAGCCT	-	upstream	Seita.1G060200.v2.2
Chr1	5697037	5697037	T	-	upstream	Seita.1G060200.v2.2
Chr1	5697098	5697098	A	G	upstream	Seita.1G060200.v2.2
Chr1	5697118	5697118	A	C	upstream	Seita.1G060200.v2.2
Chr1	5697173	5697174	TT	-	upstream	Seita.1G060200.v2.2
Chr1	5697190	5697190	C	T	upstream	Seita.1G060200.v2.2
Chr1	5697298	5697298	T	-	upstream	Seita.1G060200.v2.2
Chr1	5697303	5697303	T	G	upstream	Seita.1G060200.v2.2
Chr1	5697304	5697304	C	T	upstream	Seita.1G060200.v2.2
Chr1	5697336	5697336	T	-	upstream	Seita.1G060200.v2.2
Chr1	5698001	5698001	C	-	intronic	Seita.1G060200.v2.2
Chr1	5698002	5698002	T	G	intronic	Seita.1G060200.v2.2
Chr1	5698507	5698507	A	C	intronic	Seita.1G060200.v2.2
Chr1	5698716	5698716	A	G	intronic	Seita.1G060200.v2.2
Chr1	5698764	5698764	G	A	intronic	Seita.1G060200.v2.2
Chr1	5698861	5698861	C	T	intronic	Seita.1G060200.v2.2
Chr1	5699044	5699044	C	T	exonic	Seita.1G060200.v2.2		synonymous SNV	Seita.1G060200.v2.2:Seita.1G060200.1.v2.2:exon3:c.C351T:p.T117T
Chr1	5699160	5699160	A	G	exonic	Seita.1G060200.v2.2		nonsynonymous SNV	Seita.1G060200.v2.2:Seita.1G060200.1.v2.2:exon3:c.A467G:p.K156R
Chr1	5700004	5700004	G	A	intronic	Seita.1G060200.v2.2
Chr1	5700073	5700073	A	C	intronic	Seita.1G060200.v2.2
Chr1	5700470	5700470	G	A	exonic	Seita.1G060200.v2.2		synonymous SNV	Seita.1G060200.v2.2:Seita.1G060200.1.v2.2:exon5:c.G885A:p.P295P
Chr1	5701152	5701152	G	T	intronic	Seita.1G060200.v2.2
Chr1	5702101	5702101	C	A	exonic	Seita.1G060200.v2.2		synonymous SNV	Seita.1G060200.v2.2:Seita.1G060200.1.v2.2:exon10:c.C1755A:p.T585T
Chr1	5704514	5704514	T	A	intronic	Seita.1G060200.v2.2
Chr1	5704569	5704569	-	T	intronic	Seita.1G060200.v2.2
Chr1	5704799	5704799	T	C	exonic	Seita.1G060200.v2.2		synonymous SNV	Seita.1G060200.v2.2:Seita.1G060200.1.v2.2:exon13:c.T2832C:p.V944V
Chr1	5705175	5705188	TCTCTCCAGACAAA	-	upstream;downstream	Seita.1G060300.v2.2;Seita.1G060200.v2.2
Chr1	5705231	5705231	A	G	upstream;downstream	Seita.1G060300.v2.2;Seita.1G060200.v2.2
Chr1	5705233	5705233	C	T	upstream;downstream	Seita.1G060300.v2.2;Seita.1G060200.v2.2
Chr1	5705249	5705249	A	G	upstream;downstream	Seita.1G060300.v2.2;Seita.1G060200.v2.2
Chr1	5705254	5705254	A	G	upstream;downstream	Seita.1G060300.v2.2;Seita.1G060200.v2.2
Chr1	5705303	5705303	T	C	upstream;downstream	Seita.1G060300.v2.2;Seita.1G060200.v2.2
Chr1	5705380	5705380	C	T	upstream;downstream	Seita.1G060300.v2.2;Seita.1G060200.v2.2
Chr1	5705396	5705396	G	A	upstream;downstream	Seita.1G060300.v2.2;Seita.1G060200.v2.2
Chr1	5705422	5705422	T	C	upstream;downstream	Seita.1G060300.v2.2;Seita.1G060200.v2.2
Chr1	5705470	5705473	TTCA	-	upstream;downstream	Seita.1G060300.v2.2;Seita.1G060200.v2.2
Chr1	5705477	5705495	TCATAATTAGTATCTAAAT	-	upstream;downstream	Seita.1G060300.v2.2;Seita.1G060200.v2.2
Chr1	5705503	5705503	A	G	upstream;downstream	Seita.1G060300.v2.2;Seita.1G060200.v2.2
Chr1	5705514	5705514	T	G	upstream;downstream	Seita.1G060300.v2.2;Seita.1G060200.v2.2
Chr1	5705548	5705548	T	A	upstream;downstream	Seita.1G060300.v2.2;Seita.1G060200.v2.2
Chr1	5705552	5705552	C	T	upstream;downstream	Seita.1G060300.v2.2;Seita.1G060200.v2.2
Chr1	5705719	5705719	C	T	upstream;downstream	Seita.1G060300.v2.2;Seita.1G060200.v2.2
Chr1	5705897	5705897	G	C	upstream;downstream	Seita.1G060300.v2.2;Seita.1G060200.v2.2
Chr1	5706291	5706291	G	A	UTR5	Seita.1G060300.v2.2	Seita.1G060300.1.v2.2:c.-879G>A
Chr1	5706356	5706356	A	T	intronic	Seita.1G060300.v2.2
Chr1	5706418	5706418	T	C	intronic	Seita.1G060300.v2.2
Chr1	5706423	5706423	T	C	intronic	Seita.1G060300.v2.2
Chr1	5706434	5706434	A	-	intronic	Seita.1G060300.v2.2
Chr1	5706502	5706502	C	T	intronic	Seita.1G060300.v2.2
Chr1	5706555	5706555	G	A	intronic	Seita.1G060300.v2.2
Chr1	5706557	5706557	T	C	intronic	Seita.1G060300.v2.2
Chr1	5706568	5706568	A	C	intronic	Seita.1G060300.v2.2
Chr1	5706573	5706573	T	G	intronic	Seita.1G060300.v2.2
Chr1	5706574	5706574	-	T	intronic	Seita.1G060300.v2.2
Chr1	5706617	5706617	A	G	intronic	Seita.1G060300.v2.2
Chr1	5706643	5706643	G	A	intronic	Seita.1G060300.v2.2
Chr1	5706676	5706676	A	T	intronic	Seita.1G060300.v2.2
Chr1	5706971	5706971	G	A	UTR5	Seita.1G060300.v2.2	Seita.1G060300.1.v2.2:c.-199G>A
Chr1	5706988	5706988	C	A	UTR5	Seita.1G060300.v2.2	Seita.1G060300.1.v2.2:c.-182C>A
Chr1	5707069	5707069	C	G	UTR5	Seita.1G060300.v2.2	Seita.1G060300.1.v2.2:c.-101C>G
Chr1	5707435	5707435	C	T	intronic	Seita.1G060300.v2.2
Chr1	5707756	5707756	G	C	intronic	Seita.1G060300.v2.2
Chr1	5708097	5708097	C	A	intronic	Seita.1G060300.v2.2
Chr1	5708462	5708462	G	A	intronic	Seita.1G060300.v2.2
Chr1	5708481	5708481	C	T	intronic	Seita.1G060300.v2.2
Chr1	5708756	5708756	T	G	intronic	Seita.1G060300.v2.2
Chr1	5709083	5709083	C	T	intronic	Seita.1G060300.v2.2
Chr1	5709354	5709354	A	G	intronic	Seita.1G060300.v2.2
Chr1	5709573	5709573	T	C	exonic	Seita.1G060300.v2.2		synonymous SNV	Seita.1G060300.v2.2:Seita.1G060300.1.v2.2:exon4:c.T423C:p.S141S
Chr1	5710529	5710529	G	C	UTR3	Seita.1G060300.v2.2	Seita.1G060300.1.v2.2:c.*375G>C
Chr1	5710629	5710629	T	C	downstream	Seita.1G060300.v2.2
Chr1	5710893	5710893	C	-	downstream	Seita.1G060300.v2.2
Chr1	5711693	5711693	C	G	intergenic	Seita.1G060300.v2.2;Seita.1G060400.v2.2	dist=1113;dist=29488
Chr1	5711705	5711705	-	TTTC	intergenic	Seita.1G060300.v2.2;Seita.1G060400.v2.2	dist=1125;dist=29476
Chr1	5711707	5711707	A	T	intergenic	Seita.1G060300.v2.2;Seita.1G060400.v2.2	dist=1127;dist=29474
Chr1	5711709	5711712	GAAA	-	intergenic	Seita.1G060300.v2.2;Seita.1G060400.v2.2	dist=1129;dist=29469
Chr1	5711883	5711883	T	C	intergenic	Seita.1G060300.v2.2;Seita.1G060400.v2.2	dist=1303;dist=29298
Chr1	5712367	5712367	G	C	intergenic	Seita.1G060300.v2.2;Seita.1G060400.v2.2	dist=1787;dist=28814
Chr1	5712493	5712493	C	T	intergenic	Seita.1G060300.v2.2;Seita.1G060400.v2.2	dist=1913;dist=28688
Chr1	5712561	5712561	C	G	intergenic	Seita.1G060300.v2.2;Seita.1G060400.v2.2	dist=1981;dist=28620
Chr1	5712564	5712568	TAATG	-	intergenic	Seita.1G060300.v2.2;Seita.1G060400.v2.2	dist=1984;dist=28613
Chr1	5712663	5712663	C	T	intergenic	Seita.1G060300.v2.2;Seita.1G060400.v2.2	dist=2083;dist=28518
Chr1	5712733	5712733	T	C	intergenic	Seita.1G060300.v2.2;Seita.1G060400.v2.2	dist=2153;dist=28448
Chr1	5712958	5712958	G	A	intergenic	Seita.1G060300.v2.2;Seita.1G060400.v2.2	dist=2378;dist=28223
Chr1	5713012	5713012	C	-	intergenic	Seita.1G060300.v2.2;Seita.1G060400.v2.2	dist=2432;dist=28169
Chr1	5713123	5713126	AAGG	-	intergenic	Seita.1G060300.v2.2;Seita.1G060400.v2.2	dist=2543;dist=28055
Chr1	5713128	5713128	T	C	intergenic	Seita.1G060300.v2.2;Seita.1G060400.v2.2	dist=2548;dist=28053
Chr1	5713140	5713140	-	G	intergenic	Seita.1G060300.v2.2;Seita.1G060400.v2.2	dist=2560;dist=28041
Chr1	5713154	5713154	C	T	intergenic	Seita.1G060300.v2.2;Seita.1G060400.v2.2	dist=2574;dist=28027
Chr1	5713181	5713181	C	T	intergenic	Seita.1G060300.v2.2;Seita.1G060400.v2.2	dist=2601;dist=28000
Chr1	5713216	5713216	T	-	intergenic	Seita.1G060300.v2.2;Seita.1G060400.v2.2	dist=2636;dist=27965
Chr1	5713272	5713272	T	C	intergenic	Seita.1G060300.v2.2;Seita.1G060400.v2.2	dist=2692;dist=27909
Chr1	5713313	5713313	C	T	intergenic	Seita.1G060300.v2.2;Seita.1G060400.v2.2	dist=2733;dist=27868
Chr1	5713337	5713337	C	T	intergenic	Seita.1G060300.v2.2;Seita.1G060400.v2.2	dist=2757;dist=27844
Chr1	5713395	5713395	T	C	intergenic	Seita.1G060300.v2.2;Seita.1G060400.v2.2	dist=2815;dist=27786
Chr1	5713398	5713398	C	T	intergenic	Seita.1G060300.v2.2;Seita.1G060400.v2.2	dist=2818;dist=27783
Chr1	5713414	5713414	A	G	intergenic	Seita.1G060300.v2.2;Seita.1G060400.v2.2	dist=2834;dist=27767
Chr1	5713439	5713439	T	C	intergenic	Seita.1G060300.v2.2;Seita.1G060400.v2.2	dist=2859;dist=27742
Chr1	5713519	5713519	C	T	intergenic	Seita.1G060300.v2.2;Seita.1G060400.v2.2	dist=2939;dist=27662
Chr1	5713652	5713652	C	T	intergenic	Seita.1G060300.v2.2;Seita.1G060400.v2.2	dist=3072;dist=27529
Chr1	5714510	5714510	T	C	intergenic	Seita.1G060300.v2.2;Seita.1G060400.v2.2	dist=3930;dist=26671
Chr1	5714556	5714556	G	A	intergenic	Seita.1G060300.v2.2;Seita.1G060400.v2.2	dist=3976;dist=26625
Chr1	5714745	5714745	C	T	intergenic	Seita.1G060300.v2.2;Seita.1G060400.v2.2	dist=4165;dist=26436
Chr1	5714844	5714844	T	C	intergenic	Seita.1G060300.v2.2;Seita.1G060400.v2.2	dist=4264;dist=26337
Chr1	5714890	5714890	C	T	intergenic	Seita.1G060300.v2.2;Seita.1G060400.v2.2	dist=4310;dist=26291
Chr1	5714953	5714953	C	T	intergenic	Seita.1G060300.v2.2;Seita.1G060400.v2.2	dist=4373;dist=26228
Chr1	5715145	5715145	A	G	intergenic	Seita.1G060300.v2.2;Seita.1G060400.v2.2	dist=4565;dist=26036
Chr1	5715424	5715424	A	G	intergenic	Seita.1G060300.v2.2;Seita.1G060400.v2.2	dist=4844;dist=25757
Chr1	5715430	5715430	G	A	intergenic	Seita.1G060300.v2.2;Seita.1G060400.v2.2	dist=4850;dist=25751
Chr1	5715466	5715466	A	G	intergenic	Seita.1G060300.v2.2;Seita.1G060400.v2.2	dist=4886;dist=25715
Chr1	5715624	5715624	G	A	intergenic	Seita.1G060300.v2.2;Seita.1G060400.v2.2	dist=5044;dist=25557
Chr1	5715652	5715652	T	C	intergenic	Seita.1G060300.v2.2;Seita.1G060400.v2.2	dist=5072;dist=25529
Chr1	5715716	5715716	G	T	intergenic	Seita.1G060300.v2.2;Seita.1G060400.v2.2	dist=5136;dist=25465
Chr1	5715732	5715732	C	T	intergenic	Seita.1G060300.v2.2;Seita.1G060400.v2.2	dist=5152;dist=25449
Chr1	5719253	5719253	T	A	intergenic	Seita.1G060300.v2.2;Seita.1G060400.v2.2	dist=8673;dist=21928
Chr1	5719277	5719277	A	G	intergenic	Seita.1G060300.v2.2;Seita.1G060400.v2.2	dist=8697;dist=21904
Chr1	5719329	5719329	G	A	intergenic	Seita.1G060300.v2.2;Seita.1G060400.v2.2	dist=8749;dist=21852
Chr1	5719368	5719368	T	C	intergenic	Seita.1G060300.v2.2;Seita.1G060400.v2.2	dist=8788;dist=21813

[truncated: 4 more sheets: Table S11, Table S12, Table S13, Table S14]
